# Supplementary material for: Transcriptome Profiling Reveals Role of MicroRNAs and Their Targeted Genes during Adventitious Root Formation in Dark-Pretreated Micro-Shoot Cuttings of Tetraploid Robinia pseudoacacia L
Source: Genes (Basel). 2022 Feb 27;13(3):441. doi: 10.3390/genes13030441 (PMC8950900; doi:10.3390/genes13030441)
Supplement: Supplementary file 1 [file genes-13-00441-s001.zip]

Archive with 7 entries (7 files):
- Supplementary figures 1-7.pdf
- Table S1.xlsx
- Table S2.xlsx
- Table S3.xlsx
- Table S4.xlsx
- Table S5.xlsx
- Table S6.xlsx
