# Supplementary material for: Transcriptome Profiling Reveals Role of MicroRNAs and Their Targeted Genes during Adventitious Root Formation in Dark-Pretreated Micro-Shoot Cuttings of Tetraploid Robinia pseudoacacia L
Source: Genes (Basel). 2022 Feb 27;13(3):441. doi: 10.3390/genes13030441 (PMC8950900; doi:10.3390/genes13030441)
Supplement: Supplementary file 1 [file genes-13-00441-s001.zip › Table S1.xlsx]

## Sheet: Sheet1
Table S1: Total statistics in 15 sequenced libraries during dark pretreated IBA-dependent AR formation in micro-shoot cuttings in tetraploid R. pseudoacacia L..
Sample	Clean Reads(M)	Clean Bases(G)	Q20(%)	Q30(%)	GC(%)	Read Length(bp)
HAE72-3	44.8579M	6.7287G	98.3	94.89	43.64	150
HAE0-3	44.5542M	6.6831G	98.26	94.81	43.44	150
HAE36-2	45.2360M	6.7854G	98.36	95.03	43.56	150
HAE48-3	47.1568M	7.0735G	98.28	94.8	43.68	150
HAE12-3	36.1552M	5.4233G	98.05	94.06	43.51	150
HAE36-1	45.8954M	6.8843G	98.3	94.91	43.68	150
HAE36-3	47.4707M	7.1206G	98.3	94.91	43.6	150
HAE48-2	45.0458M	6.7569G	98.17	94.67	43.79	150
HAE0-2	44.0815M	6.6122G	98.33	94.98	43.58	150
HAE12-1	42.0065M	6.3010G	98.24	94.71	43.12	150
HAE72-2	45.9229M	6.8884G	98.28	94.88	43.55	150
HAE48-1	47.2723M	7.0908G	98.04	94.15	43.69	150
HAE0-1	44.1950M	6.6292G	98.29	94.9	43.45	150
HAE12-2	47.3366M	7.1005G	98.25	94.84	43.27	150
HAE72-1	44.4962M	6.6744G	98.33	94.99	43.56	150
