# Supplementary material for: Transcriptome Profiling Reveals Role of MicroRNAs and Their Targeted Genes during Adventitious Root Formation in Dark-Pretreated Micro-Shoot Cuttings of Tetraploid Robinia pseudoacacia L
Source: Genes (Basel). 2022 Feb 27;13(3):441. doi: 10.3390/genes13030441 (PMC8950900; doi:10.3390/genes13030441)
Supplement: Supplementary file 1 [file genes-13-00441-s001.zip › Table S2.xlsx]

## Sheet: Sheet1
	Table S2. Summary of the miRNA sequence analyses.
	Sample	Total reads	Clean reads	Total miRNA	Mapped miRNA (rate %)
	HAE0-1	10203575	5246806	33166383	20869790(62.92%)
	HAE0-2	9619192	4857349	31817347	19844676(62.37%)
	HAE0-3	9785666	5052765	31413946	19604533(62.41%)
	HAE12-1	8666528	4487073	31218515	19556307(62.64%)
	HAE12-2	9304615	4840247	32439375	20187977(62.23%)
	HAE12-3	10147438	5161470	33627670	20582501(61.21%)
	HAE36-1	9783008	4927332	33018763	19790555(59.94%)
	HAE36-2	9283196	4797427	32185890	20240779(62.89%)
	HAE36-3	9082656	4651257	31271897	19124739(61.16%)
	HAE48-1	10987232	5599889	31679057	19604919(61.89%)
	HAE48-2	10664779	5435549	31826064	19714019(61.94%)
	HAE48-3	10232010	5208742	30367714	19068764(62.79%)
	HAE72-1	11120437	5455039	31399825	19185841(61.1%)
	HAE72-2	10248468	5148857	31341145	19162054(61.14%)
	HAE72-3	10310947	5354571	32323040	20228398(62.58%)
