# Supplementary material for: Transcriptome Profiling Reveals Role of MicroRNAs and Their Targeted Genes during Adventitious Root Formation in Dark-Pretreated Micro-Shoot Cuttings of Tetraploid Robinia pseudoacacia L
Source: Genes (Basel). 2022 Feb 27;13(3):441. doi: 10.3390/genes13030441 (PMC8950900; doi:10.3390/genes13030441)
Supplement: Supplementary file 1 [file genes-13-00441-s001.zip › Table S3.xlsx]

## Sheet: Sheet1
	Table S3. Identification of known and novel miRNAs.
	Samples	Number of known-miRNAs	Number of novel-miRNAs	Total
	HAE0-1	336	730	1066
	HAE0-2	323	694	1017
	HAE0-3	300	729	1029
	HAE12-1	308	701	1009
	HAE12-2	296	733	1029
	HAE12-3	330	730	1060
	HAE36-1	320	733	1053
	HAE36-2	318	711	1029
	HAE36-3	317	735	1052
	HAE48-1	325	759	1084
	HAE48-2	330	792	1122
	HAE48-3	328	788	1116
	HAE72-1	314	726	1040
	HAE72-2	291	708	999
	HAE72-3	308	744	1052
	All Samples	674	1099	1773
