# Supplementary material for: Transcriptome Profiling Reveals Role of MicroRNAs and Their Targeted Genes during Adventitious Root Formation in Dark-Pretreated Micro-Shoot Cuttings of Tetraploid Robinia pseudoacacia L
Source: Genes (Basel). 2022 Feb 27;13(3):441. doi: 10.3390/genes13030441 (PMC8950900; doi:10.3390/genes13030441)
Supplement: Supplementary file 1 [file genes-13-00441-s001.zip › Table S4.xlsx]

## Sheet: 1
Table S4: Total DEmiRNAs and their target genes in plant hormones signal transduction pathways expressed during control and dark pretreated comparison groups in tetraploid R. pseudoacacia AR formation
			DE-miRNAs Expression patteren							Target gene Expression patteren
S.No.	miRNA	Mature miRNA sequence	HAE0-vs-HAE12	HAE0-vs-HAE36	HAE0-vs-HAE48	HAE0-vs-HAE72	co	Target ID	Target annotation	HAE0-vs-HAE12	HAE0-vs-HAE36	HAE0-vs-HAE48	HAE0-vs-HAE72	Function Description
1	miR3627	TGTCGCAGGAGTGATGGCACC	-4.3229	-3.58153	-2.5822	-3.68653	0.931748	gene10048	hypothetical protein PHAVU_006G114000g [Phaseolus vulgaris]	-1.69789	-2.51186	-2.1587	-2.44699	GO:0046983//protein dimerization activity
2	miR477-3p	TGAAGTTCTTAGGGAGAGTGG	-1.98658	-2.37286	-2.73066	-3.23898	0.954557	gene10048	hypothetical protein PHAVU_006G114000g [Phaseolus vulgaris]	-1.69789	-2.51186	-2.1587	-2.44699	GO:0046983//protein dimerization activity
3	novel-m0003-3p	TTGACTGTCTTCTCTCGTGAAG	0	-2.66991	-2.31471	-2.5628	0.90788	gene10048	hypothetical protein PHAVU_006G114000g [Phaseolus vulgaris]	-1.69789	-2.51186	-2.1587	-2.44699	GO:0046983//protein dimerization activity
4	novel-m0665-5p	ACTCTCCCTCAAGGGCTTCTTG	-1.75661	-1.84704	-1.65573	-2.19596	0.91548	gene10048	hypothetical protein PHAVU_006G114000g [Phaseolus vulgaris]	-1.69789	-2.51186	-2.1587	-2.44699	GO:0046983//protein dimerization activity
5	novel-m0689-5p	GGGCTCCTTCCCTTTGGCAG	-3.29077	-2.12707	-3.21727	-4.15335	0.947382	gene10048	hypothetical protein PHAVU_006G114000g [Phaseolus vulgaris]	-1.69789	-2.51186	-2.1587	-2.44699	GO:0046983//protein dimerization activity
6	novel-m0716-3p	TAGTGTCTCTGTCCTGCGACA	-3.38912	-5.12131	-3.30915	-4.01656	0.947193	gene10048	hypothetical protein PHAVU_006G114000g [Phaseolus vulgaris]	-1.69789	-2.51186	-2.1587	-2.44699	GO:0046983//protein dimerization activity
7	novel-m0717-5p	TCTGTCGCAGGGGAGATGGCGC	0	0	-2.09027	0	0.956806	gene10048	hypothetical protein PHAVU_006G114000g [Phaseolus vulgaris]	-1.69789	-2.51186	-2.1587	-2.44699	GO:0046983//protein dimerization activity
8	miR477-3p	TGAAGTTCTTAGGGAGAGTGG	-1.98658	-2.37286	-2.73066	-3.23898	0.935284	gene16759	hypothetical protein GLYMA_12G034500 [Glycine max]	-4.87999	-5.38072	-5.19333	-4.56522	hypothetical protein GLYMA_12G034500 [Glycine max]
9	novel-m0208-3p	GGTTCGTTGTCCTGGCTCATA	-3.23571	-4.06552	-3.06837	-4.52218	0.983615	gene16759	hypothetical protein GLYMA_12G034500 [Glycine max]	-4.87999	-5.38072	-5.19333	-4.56522	hypothetical protein GLYMA_12G034500 [Glycine max]
10	miR477-3p	TGAAGTTCTTAGGGAGAGTGG	-1.98658	-2.37286	-2.73066	-3.23898	-0.916812	gene13686	auxin response factor 3b [Lotus japonicus]	1.75206	2.29186	2.22408	2.045	GO:0003677//DNA binding
11	miR9484	TAGGCAAGGGAAGTCGGC	0	1.3885	1.22415	1.00669	0.902098	gene13686	auxin response factor 3b [Lotus japonicus]	1.75206	2.29186	2.22408	2.045	GO:0003677//DNA binding
12	novel-m0469-3p	CACTCAAGTTAGCTAGACAGT	0	1.47956	1.52448	1.60204	0.929083	gene13686	auxin response factor 3b [Lotus japonicus]	1.75206	2.29186	2.22408	2.045	GO:0003677//DNA binding
13	novel-m0485-5p	TGGGTGAATTTCATGTCAATC	0	1.13163	0	0	0.900352	gene13686	auxin response factor 3b [Lotus japonicus]	1.75206	2.29186	2.22408	2.045	GO:0003677//DNA binding
14	novel-m0089-5p	GGGCATGTTCTCCATTGGCAGG	-2.09819	-3.42596	-3.05991	0	0.901879	gene19436	indole-3-acetic acid-amido synthetase [Medicago truncatula]	-6.0454	-4.09975	-3.02918	-1.93336	GO:0005215//transporter activity
15	novel-m0208-3p	GGTTCGTTGTCCTGGCTCATA	-3.23571	-4.06552	-3.06837	-4.52218	0.912596	gene19436	indole-3-acetic acid-amido synthetase [Medicago truncatula]	-6.0454	-4.09975	-3.02918	-1.93336	GO:0005215//transporter activity
16	novel-m0293-5p	GTGCAGTTCTCCTTTGGCAGG	-4.26395	-4.55491	-4.10599	-1.14923	0.919367	gene19436	indole-3-acetic acid-amido synthetase [Medicago truncatula]	-6.0454	-4.09975	-3.02918	-1.93336	GO:0005215//transporter activity
17	novel-m0778-3p	TGGCAGGCATCCTTGGCTGGT	-2.82966	-3.46468	-2.58313	-3.09305	0.909262	gene19436	indole-3-acetic acid-amido synthetase [Medicago truncatula]	-6.0454	-4.09975	-3.02918	-1.93336	GO:0005215//transporter activity
18	novel-m0779-3p	TGGCAGGCATCCTTGGCTGGT	-2.82966	-3.46468	-2.58313	-3.09305	0.909262	gene19436	indole-3-acetic acid-amido synthetase [Medicago truncatula]	-6.0454	-4.09975	-3.02918	-1.93336	GO:0005215//transporter activity
19	miR11307	AAGCCACAGACTGCCAATCGC	0	-5.75442	-5.30497	-5.59336	0.932778	gene24841	GRAS family transcription factor [Medicago truncatula]	-3.23189	-3.639	-3.01733	-2.80157	GO:0003700//transcription factor activity, sequence-specific DNA binding;GO:0043565//sequence-specific DNA binding
20	miR477-3p	TGAAGTTCTTAGGGAGAGTGG	-1.98658	-2.37286	-2.73066	-3.23898	0.927276	gene24841	GRAS family transcription factor [Medicago truncatula]	-3.23189	-3.639	-3.01733	-2.80157	GO:0003700//transcription factor activity, sequence-specific DNA binding;GO:0043565//sequence-specific DNA binding
21	novel-m0208-3p	GGTTCGTTGTCCTGGCTCATA	-3.23571	-4.06552	-3.06837	-4.52218	0.946114	gene24841	GRAS family transcription factor [Medicago truncatula]	-3.23189	-3.639	-3.01733	-2.80157	GO:0003700//transcription factor activity, sequence-specific DNA binding;GO:0043565//sequence-specific DNA binding
22	novel-m0778-3p	TGGCAGGCATCCTTGGCTGGT	-2.82966	-3.46468	-2.58313	-3.09305	0.94439	gene24841	GRAS family transcription factor [Medicago truncatula]	-3.23189	-3.639	-3.01733	-2.80157	GO:0003700//transcription factor activity, sequence-specific DNA binding;GO:0043565//sequence-specific DNA binding
23	novel-m0779-3p	TGGCAGGCATCCTTGGCTGGT	-2.82966	-3.46468	-2.58313	-3.09305	0.94439	gene24841	GRAS family transcription factor [Medicago truncatula]	-3.23189	-3.639	-3.01733	-2.80157	GO:0003700//transcription factor activity, sequence-specific DNA binding;GO:0043565//sequence-specific DNA binding
24	miR4416c-5p	CGGGTGAGAGAAACACGTATC	7.488	0	0	0	0.933583	gene15254	PREDICTED: scarecrow-like protein 21 [Glycine max]	4.49589	0	0	0	GO:0003700//transcription factor activity, sequence-specific DNA binding;GO:0043565//sequence-specific DNA binding
25	miR11097a-5p	ATTTTGATCATCTGACGTTGT	0	0	-1.05686	0	-0.901658	gene15549	PREDICTED: scarecrow-like protein 21 [Glycine max]	0	0	0	3.36208	GO:0003677//DNA binding
26	miR408-3p	ATGCACTGCCTCTTCCCTGGC	-1.18874	0	0	3.16347	0.906985	gene15549	PREDICTED: scarecrow-like protein 21 [Glycine max]	0	0	0	3.36208	GO:0003677//DNA binding
27	miR408-5p	CAGAGAACAGGCAGAGCATGG	0	0	0	3.26766	0.945352	gene15549	PREDICTED: scarecrow-like protein 21 [Glycine max]	0	0	0	3.36208	GO:0003677//DNA binding
28	miR946d	AAGCCTTCTGCCATCCACAAC	0	0	0	-8.97257	-0.9108	gene15549	PREDICTED: scarecrow-like protein 21 [Glycine max]	0	0	0	3.36208	GO:0003677//DNA binding
29	miR397a	TCATTGAGTGCAGCGTTGATG	0	0	0	2.99949	0.901711	gene16116	transcription factor TGA2-like isoform X2 [Glycine max]	0	1.71689	1.59331	3.28267	GO:0003700//transcription factor activity, sequence-specific DNA binding;GO:0043565//sequence-specific DNA binding
30	miR397b-3p	ATCGACACTGCACTCAATCA	0	0	0	11.5145	0.906435	gene16116	transcription factor TGA2-like isoform X2 [Glycine max]	0	1.71689	1.59331	3.28267	GO:0003700//transcription factor activity, sequence-specific DNA binding;GO:0043565//sequence-specific DNA binding
31	miR398b	TGTGTTCTCAGGTCGCCCCTG		-1.33368	-1.53614	2.73518	0.900519	gene16116	transcription factor TGA2-like isoform X2 [Glycine max]	0	1.71689	1.59331	3.28267	GO:0003700//transcription factor activity, sequence-specific DNA binding;GO:0043565//sequence-specific DNA binding
32	miR408-3p	ATGCACTGCCTCTTCCCTGGC	-1.18874	0	0	3.16347	0.948841	gene16116	transcription factor TGA2-like isoform X2 [Glycine max]	0	1.71689	1.59331	3.28267	GO:0003700//transcription factor activity, sequence-specific DNA binding;GO:0043565//sequence-specific DNA binding
33	miR408-5p	CAGAGAACAGGCAGAGCATGG	0	0	0	3.26766	0.938093	gene16116	transcription factor TGA2-like isoform X2 [Glycine max]	0	1.71689	1.59331	3.28267	GO:0003700//transcription factor activity, sequence-specific DNA binding;GO:0043565//sequence-specific DNA binding
34	miR946d	AAGCCTTCTGCCATCCACAAC	0	0	0	-8.97257	-0.92486	gene16116	transcription factor TGA2-like isoform X2 [Glycine max]	0	1.71689	1.59331	3.28267	GO:0003700//transcription factor activity, sequence-specific DNA binding;GO:0043565//sequence-specific DNA binding
35	miR11307	AAGCCACAGACTGCCAATCGC	0	-5.75442	-5.30497	-5.59336	0.910768	gene16750	auxin-induced protein 6B-like [Glycine max]	-5.95447	-4.90812	-3.62085	-2.95341	GO:0003735//structural constituent of ribosome
36	miR477-3p	TGAAGTTCTTAGGGAGAGTGG	-1.98658	-2.37286	-2.73066	-3.23898	0.911356	gene16750	auxin-induced protein 6B-like [Glycine max]	-5.95447	-4.90812	-3.62085	-2.95341	GO:0003735//structural constituent of ribosome
37	novel-m0208-3p	GGTTCGTTGTCCTGGCTCATA	-3.23571	-4.06552	-3.06837	-4.52218	0.916717	gene16750	auxin-induced protein 6B-like [Glycine max]	-5.95447	-4.90812	-3.62085	-2.95341	GO:0003735//structural constituent of ribosome
38	novel-m0293-5p	GTGCAGTTCTCCTTTGGCAGG	-4.26395	-4.55491	-4.10599	-1.14923	0.911102	gene16750	auxin-induced protein 6B-like [Glycine max]	-5.95447	-4.90812	-3.62085	-2.95341	GO:0003735//structural constituent of ribosome
39	novel-m0689-5p	GGGCTCCTTCCCTTTGGCAG	-3.29077	-2.12707	-3.21727	-4.15335	0.922373	gene16750	auxin-induced protein 6B-like [Glycine max]	-5.95447	-4.90812	-3.62085	-2.95341	GO:0003735//structural constituent of ribosome
40	novel-m0716-3p	TAGTGTCTCTGTCCTGCGACA	-3.38912	-5.12131	-3.30915	-4.01656	0.901309	gene16750	auxin-induced protein 6B-like [Glycine max]	-5.95447	-4.90812	-3.62085	-2.95341	GO:0003735//structural constituent of ribosome
41	novel-m0717-5p	TCTGTCGCAGGGGAGATGGCGC	0	0	-2.09027	0	0.910471	gene16750	auxin-induced protein 6B-like [Glycine max]	-5.95447	-4.90812	-3.62085	-2.95341	GO:0003735//structural constituent of ribosome
42	novel-m0778-3p	TGGCAGGCATCCTTGGCTGGT	-2.82966	-3.46468	-2.58313	-3.09305	0.935707	gene16750	auxin-induced protein 6B-like [Glycine max]	-5.95447	-4.90812	-3.62085	-2.95341	GO:0003735//structural constituent of ribosome
43	novel-m0779-3p	TGGCAGGCATCCTTGGCTGGT	-2.82966	-3.46468	-2.58313	-3.09305	0.935707	gene16750	auxin-induced protein 6B-like [Glycine max]	-5.95447	-4.90812	-3.62085	-2.95341	GO:0003735//structural constituent of ribosome
44	miR4416c-5p	CGGGTGAGAGAAACACGTATC	7.488	0	0	0	0.905471	gene34995	auxin-responsive protein SAUR32-like [Glycine max]	5.42943	3.5207	2.75378	-1.25294	gi|955327152|ref|XP_014632617.1|/2.9e-47/PREDICTED: auxin-responsive protein SAUR32-like [Glycine max]
45	miR6135e.2-5p	GAATTGACTAATGGAAACTGACAT	7.44366	8.19351	0	0	0.911871	gene34995	auxin-responsive protein SAUR32-like [Glycine max]	5.42943	3.5207	2.75378	-1.25294	gi|955327152|ref|XP_014632617.1|/2.9e-47/PREDICTED: auxin-responsive protein SAUR32-like [Glycine max]
46	miR8051-3p	TCGATTTCTTTCTACCATACTATC	6.68193	0	0	0	0.918748	gene34995	auxin-responsive protein SAUR32-like [Glycine max]	5.42943	3.5207	2.75378	-1.25294	gi|955327152|ref|XP_014632617.1|/2.9e-47/PREDICTED: auxin-responsive protein SAUR32-like [Glycine max]
47	novel-m0677-3p	AATCAGGCTCTTGATACCATGA	0	1.64711	1.54236	2.03289	0.904483	gene1179	Protein DA1-related 2 [Glycine soja]	-1.31072	1.74494	1.4409	2.08426	GO:0008270//zinc ion binding
48	novel-m0730-3p	TTGTGTTCCCATCACTCGAGT	0	0	-1.03925	-1.32249	-0.925983	gene1179	Protein DA1-related 2 [Glycine soja]	-1.31072	1.74494	1.4409	2.08426	GO:0008270//zinc ion binding
49	miR4416c-5p	CGGGTGAGAGAAACACGTATC	7.488	0	0	0	0.931512	gene25953	CXE carboxylesterase [Medicago truncatula]	3.27688	1.68361	0	0	GO:0016787//hydrolase activity
50	miR6135e.2-5p	GAATTGACTAATGGAAACTGACAT	7.44366	8.19351	0	0	0.921954	gene25953	CXE carboxylesterase [Medicago truncatula]	3.27688	1.68361	0	0	GO:0016787//hydrolase activity
51	novel-m0739-3p	TTTGGGTAAGCATTTATAAAAAT	1.74869	0	0	0	0.923705	gene25953	CXE carboxylesterase [Medicago truncatula]	3.27688	1.68361	0	0	GO:0016787//hydrolase activity
52	miR477-3p	TGAAGTTCTTAGGGAGAGTGG	-1.98658	-2.37286	-2.73066	-3.23898	-0.943128	gene1693	unknown [Glycine max]	2.57766	2.83008	2.4258	2.65642	GO:0004553//hydrolase activity, hydrolyzing O-glycosyl compounds
53	novel-m0208-3p	GGTTCGTTGTCCTGGCTCATA	-3.23571	-4.06552	-3.06837	-4.52218	-0.939833	gene1693	unknown [Glycine max]	2.57766	2.83008	2.4258	2.65642	GO:0004553//hydrolase activity, hydrolyzing O-glycosyl compounds
54	novel-m0717-5p	TCTGTCGCAGGGGAGATGGCGC	0	0	-2.09027	0	-0.900789	gene1693	unknown [Glycine max]	2.57766	2.83008	2.4258	2.65642	GO:0004553//hydrolase activity, hydrolyzing O-glycosyl compounds
55	miR11097a-5p	ATTTTGATCATCTGACGTTGT	0	0	-1.05686	0	-0.942253	gene35754	hypothetical protein GLYMA_04G090100 [Glycine max]	2.57766	2.83008	2.4258	2.65642	GO:0004553//hydrolase activity, hydrolyzing O-glycosyl compounds
56	miR408-5p	CAGAGAACAGGCAGAGCATGG	0	0	0	3.26766	0.914301	gene35754	hypothetical protein GLYMA_04G090100 [Glycine max]	2.57766	2.83008	2.4258	2.65642	GO:0004553//hydrolase activity, hydrolyzing O-glycosyl compounds
57	miR946d	AAGCCTTCTGCCATCCACAAC	0	0	0	-8.97257	-0.9072	gene35754	hypothetical protein GLYMA_04G090100 [Glycine max]	2.57766	2.83008	2.4258	2.65642	GO:0004553//hydrolase activity, hydrolyzing O-glycosyl compounds
58	miR11307	AAGCCACAGACTGCCAATCGC	0	-5.75442	-5.30497	-5.59336	0.932077	gene24554	hypothetical protein GLYMA_04G090100 [Glycine max]	-4.90061	-4.92728	-4.28674	-3.59734	gi|734388527|gb|KHN25755.1|/0.0e+00/Indole-3-acetic acid-amido synthetase GH3.6 [Glycine soja]
59	miR477-3p	TGAAGTTCTTAGGGAGAGTGG	-1.98658	-2.37286	-2.73066	-3.23898	0.915869	gene24554	hypothetical protein GLYMA_04G090100 [Glycine max]	-4.90061	-4.92728	-4.28674	-3.59734	gi|734388527|gb|KHN25755.1|/0.0e+00/Indole-3-acetic acid-amido synthetase GH3.6 [Glycine soja]
60	novel-m0208-3p	GGTTCGTTGTCCTGGCTCATA	-3.23571	-4.06552	-3.06837	-4.52218	0.944735	gene24554	hypothetical protein GLYMA_04G090100 [Glycine max]	-4.90061	-4.92728	-4.28674	-3.59734	gi|734388527|gb|KHN25755.1|/0.0e+00/Indole-3-acetic acid-amido synthetase GH3.6 [Glycine soja]
61	novel-m0778-3p	TGGCAGGCATCCTTGGCTGGT	-2.82966	-3.46468	-2.58313	-3.09305	0.938383	gene24554	hypothetical protein GLYMA_04G090100 [Glycine max]	-4.90061	-4.92728	-4.28674	-3.59734	gi|734388527|gb|KHN25755.1|/0.0e+00/Indole-3-acetic acid-amido synthetase GH3.6 [Glycine soja]
62	novel-m0779-3p	TGGCAGGCATCCTTGGCTGGT	-2.82966	-3.46468	-2.58313	-3.09305	0.938383	gene24554	hypothetical protein GLYMA_04G090100 [Glycine max]	-4.90061	-4.92728	-4.28674	-3.59734	gi|734388527|gb|KHN25755.1|/0.0e+00/Indole-3-acetic acid-amido synthetase GH3.6 [Glycine soja]
63	miR11097a-5p	ATTTTGATCATCTGACGTTGT	0	0	-1.05686	0	-0.970269	gene17473	protein EIN4-like [Glycine max]	2.24218	3.39558	2.92422	4.37251	GO:0004673//protein histidine kinase activity;GO:0038023//signaling receptor activity
64	miR408-5p	CAGAGAACAGGCAGAGCATGG	0	0	0	3.26766	0.902818	gene17473	protein EIN4-like [Glycine max]	2.24218	3.39558	2.92422	4.37251	GO:0004673//protein histidine kinase activity;GO:0038023//signaling receptor activity
65	miR946d	AAGCCTTCTGCCATCCACAAC	0	0	0	-8.97257	-0.938954	gene17473	protein EIN4-like [Glycine max]	2.24218	3.39558	2.92422	4.37251	GO:0004673//protein histidine kinase activity;GO:0038023//signaling receptor activity
66	novel-m0377-3p	CCACTAGTCTTAGGTTTGTCTA	0	1.19297	0	1.78228	0.90539	gene17473	protein EIN4-like [Glycine max]	2.24218	3.39558	2.92422	4.37251	GO:0004673//protein histidine kinase activity;GO:0038023//signaling receptor activity
67	novel-m0730-3p	TTGTGTTCCCATCACTCGAGT	0	0	-1.03925	-1.32249	-0.905387	gene17473	protein EIN4-like [Glycine max]	2.24218	3.39558	2.92422	4.37251	GO:0004673//protein histidine kinase activity;GO:0038023//signaling receptor activity

## Sheet: 2
Table S4: Total DE-miRNAs and their target genes in starch and sucrose metabolism pathway during dark pretreated IBA-dependent AR formation in tetraploid R. pseudoacacia L.
			DE-miRNAs Expression patteren							Target gene Expression patteren
S.No.	MiRNA	Mature miRNA sequence	HAE0-vs-HAE12	HAE0-vs-HAE36	HAE0-vs-HAE48	HAE0-vs-HAE72	co	Target ID	Target annotation	HAE0-vs-HAE12	HAE0-vs-HAE36	HAE0-vs-HAE48	HAE0-vs-HAE72	Function Description
1	novel-m0560-3p	ACTCGTGATATGTGCTGCAG	2.95219	5.1803	4.35411	2.39665	0.916536	gene25748	probable sucrose-phosphate synthase 4 [Glycine max]	2.62779	3.25344	2.79181	2.11225	GO:0016157//sucrose synthase activity;GO:0046524//sucrose-phosphate synthase activity
2	novel-m0293-5p	GTGCAGTTCTCCTTTGGCAGG	-4.26395	-4.55491	-4.10599	-1.14923	0.900797	gene9499	probable sucrose-phosphate synthase 4 [Glycine max]	-3.2176	-1.85674	-2.25142	0	GO:0016157//sucrose synthase activity
3	novel-m0650-3p	GATCTTGCACGCAAAATGATG	1.97431	2.11545	2.17599	1.52121	-0.928392	gene9499	probable sucrose-phosphate synthase 4 [Glycine max]	-3.2176	-1.85674	-2.25142	0	GO:0016157//sucrose synthase activity
4	novel-m0683-3p	TAAGTTATTTGTTGAGCCAGT	1.44614	1.42376	1.34249	1.13329	-0.921969	gene9499	probable sucrose-phosphate synthase 4 [Glycine max]	-3.2176	-1.85674	-2.25142	0	GO:0016157//sucrose synthase activity
5	novel-m0696-3p	GATCTTGCACGCAAAATGATG	1.97431	2.11545	2.17599	1.52121	-0.928392	gene9499	probable sucrose-phosphate synthase 4 [Glycine max]	-3.2176	-1.85674	-2.25142	0	GO:0016157//sucrose synthase activity
6	miR477-3p	TGAAGTTCTTAGGGAGAGTGG	-1.98658	-2.37286	-2.73066	-3.23898	0.975449	gene21632	beta-fructofuranosidase, insoluble isoenzyme CWINV6-like isoform X1 [Cicer arietinum]	-4.06298	-4.09382	-4.55956	-5.55281	GO:0004553//hydrolase activity, hydrolyzing O-glycosyl compounds
7	novel-m0208-3p	GGTTCGTTGTCCTGGCTCATA	-3.23571	-4.06552	-3.06837	-4.52218	0.961257	gene21632	beta-fructofuranosidase, insoluble isoenzyme CWINV6-like isoform X1 [Cicer arietinum]	-4.06298	-4.09382	-4.55956	-5.55281	GO:0004553//hydrolase activity, hydrolyzing O-glycosyl compounds
8	novel-m0689-5p	GGGCTCCTTCCCTTTGGCAG	-3.29077	-2.12707	-3.21727	-4.15335	0.921819	gene21632	beta-fructofuranosidase, insoluble isoenzyme CWINV6-like isoform X1 [Cicer arietinum]	-4.06298	-4.09382	-4.55956	-5.55281	GO:0004553//hydrolase activity, hydrolyzing O-glycosyl compounds
9	novel-m0717-5p	TCTGTCGCAGGGGAGATGGCGC	0	0	-2.09027	0	0.951828	gene21632	beta-fructofuranosidase, insoluble isoenzyme CWINV6-like isoform X1 [Cicer arietinum]	-4.06298	-4.09382	-4.55956	-5.55281	GO:0004553//hydrolase activity, hydrolyzing O-glycosyl compounds
10	miR397a	TCATTGAGTGCAGCGTTGATG	0	0	0	2.99949	0.974052	gene30969	Acid beta-fructofuranosidase [Glycine soja]	0	4.78897	3.31895	7.20673	GO:0004575//sucrose alpha-glucosidase activity
11	miR397b-3p	ATCGACACTGCACTCAATCA	0	0	0	11.5145	0.984314	gene30969	Acid beta-fructofuranosidase [Glycine soja]	0	4.78897	3.31895	7.20673	GO:0004575//sucrose alpha-glucosidase activity
12	miR398a-3p	TATGTTCTCAGGTCACCCCTG	-1.51322	-2.34013	-2.31277	2.39157	0.957711	gene30969	Acid beta-fructofuranosidase [Glycine soja]	0	4.78897	3.31895	7.20673	GO:0004575//sucrose alpha-glucosidase activity
13	miR398b	TGTGTTCTCAGGTCGCCCCTG		-1.33368	-1.53614	2.73518	0.932614	gene30969	Acid beta-fructofuranosidase [Glycine soja]	0	4.78897	3.31895	7.20673	GO:0004575//sucrose alpha-glucosidase activity
14	miR408-3p	ATGCACTGCCTCTTCCCTGGC	-1.18874	0	0	3.16347	0.962525	gene30969	Acid beta-fructofuranosidase [Glycine soja]	0	4.78897	3.31895	7.20673	GO:0004575//sucrose alpha-glucosidase activity
15	miR408-5p	CAGAGAACAGGCAGAGCATGG	0	0	0	3.26766	0.984836	gene30969	Acid beta-fructofuranosidase [Glycine soja]	0	4.78897	3.31895	7.20673	GO:0004575//sucrose alpha-glucosidase activity
16	miR4415b-5p	ATGTTGTGATGGGAATCAATG	0	1.78648	2.10879	4.92547	0.958298	gene30969	Acid beta-fructofuranosidase [Glycine soja]	0	4.78897	3.31895	7.20673	GO:0004575//sucrose alpha-glucosidase activity
17	miR5502	TACGGATACGGGTACGGGATACGT	0	0	0	6.46856	0.938535	gene30969	Acid beta-fructofuranosidase [Glycine soja]	0	4.78897	3.31895	7.20673	GO:0004575//sucrose alpha-glucosidase activity
18	miR946d	AAGCCTTCTGCCATCCACAAC	0	0	0	-8.97257	-0.97048	gene30969	Acid beta-fructofuranosidase [Glycine soja]	0	4.78897	3.31895	7.20673	GO:0004575//sucrose alpha-glucosidase activity
19	novel-m0164-5p	TAGTACGGATCATTTTTGTGC				2.64607	0.954765	gene30969	Acid beta-fructofuranosidase [Glycine soja]	0	4.78897	3.31895	7.20673	GO:0004575//sucrose alpha-glucosidase activity
20	novel-m0165-5p	ATCCGTGCTAGTGTTTCAAGC	-1.79646	-1.34186	0	3.18085	0.969535	gene30969	Acid beta-fructofuranosidase [Glycine soja]	0	4.78897	3.31895	7.20673	GO:0004575//sucrose alpha-glucosidase activity
21	novel-m0297-3p	TCATCGACGCTGGATTCAATTA			-1.12214	1.84023	0.955759	gene30969	Acid beta-fructofuranosidase [Glycine soja]	0	4.78897	3.31895	7.20673	GO:0004575//sucrose alpha-glucosidase activity
22	novel-m0297-5p	ATTGAGTGCAGCGTTGATGAAG	0	-1.38408	-1.42759	4.72861	0.972139	gene30969	Acid beta-fructofuranosidase [Glycine soja]	0	4.78897	3.31895	7.20673	GO:0004575//sucrose alpha-glucosidase activity
23	novel-m0526-5p	GGATCGTCCTGAGACCACATG	-1.95662	0	-1.36266	3.81632	0.938384	gene30969	Acid beta-fructofuranosidase [Glycine soja]	0	4.78897	3.31895	7.20673	GO:0004575//sucrose alpha-glucosidase activity
24	miR1511	AACCAGGCTCTGATACCATGA				1.13073	0.934789	gene587	starch synthase 3, chloroplastic/amyloplastic-like isoform X3 [Glycine max]	1.37146	2.31408	2.98476	2.75302	GO:0004373//glycogen (starch) synthase activity;GO:2001070//starch binding
25	miR1511-3p	AACCAGGCTCTGATACCATGA				1.1252	0.935332	gene587	starch synthase 3, chloroplastic/amyloplastic-like isoform X3 [Glycine max]	1.37146	2.31408	2.98476	2.75302	GO:0004373//glycogen (starch) synthase activity;GO:2001070//starch binding
26	novel-m0068-5p	ATGGTATCAGGTCCTGCTTCA	1.23495	2.09888	2.4482	2.46973	0.929397	gene587	starch synthase 3, chloroplastic/amyloplastic-like isoform X3 [Glycine max]	1.37146	2.31408	2.98476	2.75302	GO:0004373//glycogen (starch) synthase activity;GO:2001070//starch binding
27	novel-m0079-5p	ATATATGGTCTTGGATCAGA			1.24731	1.45805	0.913748	gene587	starch synthase 3, chloroplastic/amyloplastic-like isoform X3 [Glycine max]	1.37146	2.31408	2.98476	2.75302	GO:0004373//glycogen (starch) synthase activity;GO:2001070//starch binding
28	novel-m0415-5p	TAAAGTGTTGCTTCCTCTAGA		1.82262	2.37471	2.6385	0.977036	gene587	starch synthase 3, chloroplastic/amyloplastic-like isoform X3 [Glycine max]	1.37146	2.31408	2.98476	2.75302	GO:0004373//glycogen (starch) synthase activity;GO:2001070//starch binding
29	novel-m0609-5p	TCTTGGACCATAGTAAGGGAAT	1.15709	2.07849	2.49685	2.33681	0.946792	gene587	starch synthase 3, chloroplastic/amyloplastic-like isoform X3 [Glycine max]	1.37146	2.31408	2.98476	2.75302	GO:0004373//glycogen (starch) synthase activity;GO:2001070//starch binding
30	novel-m0677-3p	AATCAGGCTCTTGATACCATGA		1.64711	1.54236	2.03289	0.913981	gene587	starch synthase 3, chloroplastic/amyloplastic-like isoform X3 [Glycine max]	1.37146	2.31408	2.98476	2.75302	GO:0004373//glycogen (starch) synthase activity;GO:2001070//starch binding
31	miR477-3p	TGAAGTTCTTAGGGAGAGTGG	-1.98658	-2.37286	-2.73066	-3.23898	0.968101	gene36418	probable alpha,alpha-trehalose-phosphate synthase [UDP-forming] 9 isoform X1 [Glycine max]	-3.26112	-3.84673	-3.30986	-3.25504	GO:0003825//alpha,alpha-trehalose-phosphate synthase (UDP-forming) activity;GO:0004805//trehalose-phosphatase activity
32	novel-m0208-3p	GGTTCGTTGTCCTGGCTCATA	-3.23571	-4.06552	-3.06837	-4.52218	0.932263	gene36418	probable alpha,alpha-trehalose-phosphate synthase [UDP-forming] 9 isoform X1 [Glycine max]	-3.26112	-3.84673	-3.30986	-3.25504	GO:0003825//alpha,alpha-trehalose-phosphate synthase (UDP-forming) activity;GO:0004805//trehalose-phosphatase activity
33	novel-m0689-5p	GGGCTCCTTCCCTTTGGCAG	-3.29077	-2.12707	-3.21727	-4.15335	0.922744	gene36418	probable alpha,alpha-trehalose-phosphate synthase [UDP-forming] 9 isoform X1 [Glycine max]	-3.26112	-3.84673	-3.30986	-3.25504	GO:0003825//alpha,alpha-trehalose-phosphate synthase (UDP-forming) activity;GO:0004805//trehalose-phosphatase activity
34	novel-m0716-3p	TAGTGTCTCTGTCCTGCGACA	-3.38912	-5.12131	-3.30915	-4.01656	0.906319	gene36418	probable alpha,alpha-trehalose-phosphate synthase [UDP-forming] 9 isoform X1 [Glycine max]	-3.26112	-3.84673	-3.30986	-3.25504	GO:0003825//alpha,alpha-trehalose-phosphate synthase (UDP-forming) activity;GO:0004805//trehalose-phosphatase activity
35	novel-m0717-5p	TCTGTCGCAGGGGAGATGGCGC	0	0	-2.09027	0	0.992073	gene36418	probable alpha,alpha-trehalose-phosphate synthase [UDP-forming] 9 isoform X1 [Glycine max]	-3.26112	-3.84673	-3.30986	-3.25504	GO:0003825//alpha,alpha-trehalose-phosphate synthase (UDP-forming) activity;GO:0004805//trehalose-phosphatase activity
36	novel-m0742-5p	GGGCACCTCTCTCTTGGCAGG	-1.74091	-2.32271	-2.81025	-3.09794	0.903147	gene36418	probable alpha,alpha-trehalose-phosphate synthase [UDP-forming] 9 isoform X1 [Glycine max]	-3.26112	-3.84673	-3.30986	-3.25504	GO:0003825//alpha,alpha-trehalose-phosphate synthase (UDP-forming) activity;GO:0004805//trehalose-phosphatase activity
