# Supplementary material for: Transcriptome Profiling Reveals Role of MicroRNAs and Their Targeted Genes during Adventitious Root Formation in Dark-Pretreated Micro-Shoot Cuttings of Tetraploid Robinia pseudoacacia L
Source: Genes (Basel). 2022 Feb 27;13(3):441. doi: 10.3390/genes13030441 (PMC8950900; doi:10.3390/genes13030441)
Supplement: Supplementary file 1 [file genes-13-00441-s001.zip › Table S5.xlsx]

## Sheet: Sheet1
Table S5. Total number of DEmiRNAs in all seven comparison groups libraries during dark pretreated IBA-dependent AR formation in tetraploid R. pseudoacacia L.
HAE0-vs HAE12
miRNA_name	log2FoldChange(HAE12/HAE0)	Pvalue	Up/Down-Regulation
novel-m0289-3p	1.63434	0.034558	Up
novel-m0486-5p	-1.72893	0.0274835	Down
miR5225-5p	7.3988	7.8176e-35	Up
novel-m0057-5p	-1.73591	0.00850496	Down
novel-m0779-3p	-2.82966	2.12494e-05	Down
novel-m0451-5p	1.60416	3.96372e-08	Up
novel-m0692-5p	1.14369	0.00123204	Up
miR171b-3p	1.37745	4.20763e-06	Up
novel-m0619-3p	2.13381	0.00399958	Up
novel-m0758-3p	-1.19819	0.0239071	Down
novel-m0065-5p	1.39315	7.68039e-10	Up
miR162a-5p	2.5383	3.94219e-07	Up
novel-m0715-3p	-4.72175	1.87491e-14	Down
novel-m0218-5p	-1.13735	0.0126857	Down
miR1507c-3p	-3.7944	1.45144e-69	Down
novel-m0565-5p	1.4215	2.89797e-22	Up
miR8754	-6.4006	3.02861e-24	Down
novel-m0716-3p	-3.38912	3.68713e-06	Down
novel-m0253-3p	-1.34311	0.000378674	Down
novel-m0467-5p	-2.3057	0.00243046	Down
novel-m0462-3p	1.09782	0.0332227	Up
novel-m0614-5p	-1.11455	0.0195183	Down
novel-m0139-5p	3.08603	2.0738e-05	Up
novel-m0650-3p	1.97431	1.1677e-20	Up
novel-m0338-5p	-1.13735	0.0126857	Down
miR845	2.06641	0.00843332	Up
novel-m0093-5p	1.14369	0.00123204	Up
novel-m0560-3p	2.95219	2.48704e-05	Up
novel-m0743-5p	-1.6993	0.0289154	Down
miR4414a-3p	1.09138	0.00193996	Up
novel-m0757-5p	-1.13735	0.0126857	Down
miR827b	1.87274	6.78196e-16	Up
novel-m0090-5p	-2.589	0.000596909	Down
novel-m0744-5p	-1.8863	0.0158137	Down
novel-m0721-3p	2.05483	0.00105931	Up
novel-m0432-3p	1.16117	3.37016e-05	Up
miR408-3p	-1.18874	5.43588e-05	Down
novel-m0746-5p	-1.6993	0.0289154	Down
miR4416a	-13.0515	2.87958e-156	Down
novel-m0457-5p	2.62768	0.000472982	Up
novel-m0366-5p	1.54733	0.0380212	Up
novel-m0273-5p	-1.13735	0.0126857	Down
novel-m0168-5p	2.6987	5.58339e-06	Up
novel-m0516-5p	2.63092	4.22026e-33	Up
novel-m0689-5p	-3.29077	7.15854e-09	Down
novel-m0726-3p	1.28021	0.00137429	Up
novel-m0254-3p	-1.34311	0.000378674	Down
miR4349-3p	3.30456	1.7486e-05	Up
novel-m0218-3p	-1.19819	0.0239071	Down
miR3627	-4.3229	3.78923e-14	Down
novel-m0187-5p	3.08603	2.0738e-05	Up
miR391	1.08005	2.43239e-10	Up
novel-m0087-5p	-2.41128	0.00209897	Down
novel-m0742-5p	-1.74091	0.0258195	Down
novel-m0739-3p	1.74869	0.0258237	Up
novel-m0326-5p	-1.13735	0.0126857	Down
miR8051-3p	6.68193	2.0384e-26	Up
novel-m0273-3p	-1.19819	0.0239071	Down
novel-m0133-5p	-2.10331	1.47628e-09	Down
novel-m0645-5p	-1.55463	0.000465423	Down
novel-m0320-5p	1.1666	2.67233e-05	Up
novel-m0046-3p	1.5581	0.0460505	Up
miR170-5p	1.12052	2.4711e-11	Up
novel-m0150-5p	3.08603	2.0738e-05	Up
novel-m0665-5p	-1.75661	0.00148545	Down
miR529h	8.63272	1.80415e-54	Up
miR8668	-7.00132	2.09536e-31	Down
novel-m0677-5p	2.34409	3.94361e-17	Up
novel-m0216-3p	-1.58782	2.91273e-17	Down
miR2878-3p	5.13338	1.12505e-13	Up
novel-m0757-3p	-1.19819	0.0239071	Down
novel-m0635-5p	-1.17544	0.0356656	Down
miR6463	1.22093	0.0167805	Up
miR477-3p	-1.98658	4.98969e-24	Down
novel-m0132-5p	-2.10331	1.47628e-09	Down
novel-m0208-3p	-3.23571	2.38551e-10	Down
novel-m0188-5p	3.08603	2.0738e-05	Up
novel-m0045-3p	1.28021	0.00137429	Up
novel-m0326-3p	-1.19819	0.0239071	Down
novel-m0725-3p	-1.19819	0.0239071	Down
novel-m0119-3p	-1.13735	0.0126857	Down
novel-m0788-3p	-1.79036	0.0201285	Down
novel-m0265-5p	-1.13735	0.0126857	Down
novel-m0052-5p	1.45059	0.00203414	Up
novel-m0577-5p	1.47425	0.0190435	Up
novel-m0748-5p	-2.19548	0.00498064	Down
novel-m0184-5p	1.27233	0.000604584	Up
novel-m0120-3p	1.20314	0.000234285	Up
novel-m0068-5p	1.23495	4.56327e-09	Up
novel-m0091-5p	-2.589	0.000596909	Down
novel-m0383-3p	3.01009	3.34302e-27	Up
novel-m0140-5p	3.08603	2.0738e-05	Up
novel-m0674-5p	2.77737	0.000340277	Up
novel-m0701-5p	-1.17544	0.0356656	Down
novel-m0683-3p	1.44614	1.10328e-41	Up
novel-m0532-5p	1.06985	0.0240986	Up
novel-m0766-3p	1.2497	0.00155944	Up
miR6171	6.86107	3.33788e-29	Up
novel-m0163-5p	3.62827	5.77227e-24	Up
novel-m0169-5p	2.6987	5.58339e-06	Up
miR4414a-5p	1.5584	2.57373e-08	Up
novel-m0714-3p	-4.72175	1.87491e-14	Down
novel-m0096-5p	1.93132	2.01644e-12	Up
novel-m0286-5p	1.05365	2.82129e-06	Up
novel-m0558-5p	1.19231	0.0227362	Up
miR6135e.2-5p	7.44366	5.53753e-34	Up
novel-m0089-5p	-2.09819	0.00782895	Down
novel-m0017-3p	-1.02658	0.00609259	Down
novel-m0609-5p	1.15709	1.55357e-09	Up
novel-m0693-5p	1.14369	0.00123204	Up
novel-m0165-5p	-1.79646	0.00458939	Down
novel-m0358-5p	1.17691	5.54003e-05	Up
novel-m0001-5p	-1.05499	0.0233947	Down
novel-m0526-5p	-1.95662	0.000200738	Down
novel-m0204-5p	3.08603	2.0738e-05	Up
miR11431a	-8.30083	2.10546e-48	Down
novel-m0454-5p	1.49996	0.00644759	Up
novel-m0158-5p	2.12259	1.81096e-15	Up
novel-m0657-5p	-1.13735	0.0126857	Down
novel-m0281-3p	1.28021	0.00137429	Up
novel-m0086-5p	-2.40278	0.00225897	Down
novel-m0778-3p	-2.82966	2.12494e-05	Down
novel-m0077-5p	-2.95529	1.56901e-05	Down
novel-m0810-3p	1.09782	0.0332227	Up
novel-m0293-5p	-4.26395	5.92588e-30	Down
novel-m0713-5p	-2.35224	0.00276855	Down
miR3267	7.37228	1.81807e-34	Up
miR6450a	1.69241	2.27955e-18	Up
novel-m0250-3p	1.64962	0.0331364	Up
novel-m0407-3p	1.57039	0.0425974	Up
miR6300	1.13401	0.000726642	Up
miR6196	-5.45038	9.98482e-17	Down
miR169a-3p	-2.17223	1.02519e-45	Down
novel-m0302-5p	1.76886	5.09089e-06	Up
novel-m0764-5p	1.14769	0.0184556	Up
miR4415a-3p	-2.26417	1.38144e-06	Down
novel-m0696-3p	1.97431	1.1677e-20	Up
novel-m0787-3p	-1.79036	0.0201285	Down
miR4416c-5p	7.488	3.11428e-37	Up
novel-m0775-3p	1.5263	0.048555	Up
miR5559-5p	-1.2969	0.00286079	Down
novel-m0299-3p	1.64962	0.0331364	Up
novel-m0298-3p	1.25875	0.0311676	Up
novel-m0586-3p	-1.71701	0.000988137	Down
novel-m0439-5p	2.23241	4.77167e-05	Up
novel-m0128-3p	1.84698	0.00335263	Up
miR398a-3p	-1.51322	1.99143e-17	Down
novel-m0430-3p	2.55626	0.000688039	Up
HAE0-vs HAE36
novel-m0289-3p	4.09846	0.00042512	Up
miR9484	1.3885	5.48639e-10	Up
novel-m0717-3p	3.27448	0.00664524	Up
novel-m0694-5p	-2.61358	0.0368485	Down
novel-m0097-3p	-4.31446	0.000511228	Down
miR7783-3p	1.67489	0.00393606	Up
miR6205	2.69915	0.0339744	Up
miR904a	-2.71831	0.0327557	Down
novel-m0685-5p	2.35749	0.00209582	Up
miR5225-5p	8.39721	8.74272e-19	Up
novel-m0285-3p	-2.06474	0.0107577	Down
miR5037a	-1.51055	1.89888e-07	Down
novel-m0484-5p	1.13163	1.66769e-07	Up
novel-m0779-3p	-3.46468	2.04946e-06	Down
miR4415b-5p	1.78648	3.4389e-06	Up
novel-m0451-5p	2.01709	5.61374e-12	Up
novel-m0692-5p	2.13505	1.21189e-07	Up
miR165a-5p	10.5527	2.07774e-36	Up
miR3512	2.69823	0.0340432	Up
novel-m0469-3p	1.47956	4.14001e-16	Up
novel-m0578-5p	-2.82997	0.0223315	Down
novel-m0619-3p	3.89762	1.18698e-05	Up
novel-m0065-5p	2.19455	6.53864e-24	Up
miR2086-3p	1.70338	3.46548e-06	Up
miR162a-5p	3.08709	1.2906e-09	Up
novel-m0031-5p	2.37297	0.00796602	Up
novel-m0297-5p	-1.38408	0.0384481	Down
novel-m0715-3p	-3.13029	9.92902e-05	Down
novel-m0078-5p	-1.30395	1.42415e-09	Down
novel-m0003-3p	-2.66991	0.0322233	Down
novel-m0075-5p	2.38282	0.000856684	Up
miR7797b	2.67945	0.0352382	Up
novel-m0389-5p	-1.31189	0.0132669	Down
novel-m0485-3p	1.28027	0.00149593	Up
miR1057	2.70778	0.0334014	Up
novel-m0412-5p	-1.3894	5.61591e-09	Down
miR11039	2.6756	0.0355654	Up
miR11143-3p	2.50343	0.0491415	Up
novel-m0677-3p	1.64711	8.77072e-12	Up
novel-m0716-3p	-5.12131	4.83459e-09	Down
novel-m0253-3p	-1.42741	0.000667858	Down
novel-m0467-5p	-1.90176	0.0129096	Down
novel-m0462-3p	1.3805	0.0124286	Up
novel-m0604-5p	-2.94409	0.0170032	Down
miR5054	-1.36322	0.0272972	Down
novel-m0139-5p	4.76457	2.67955e-07	Up
novel-m0150-3p	2.38356	0.0112728	Up
novel-m0564-3p	1.80198	1.25758e-05	Up
novel-m0650-3p	2.11545	1.11904e-26	Up
novel-m0338-5p	-1.00804	0.0292577	Down
miR828a	11.1975	2.87402e-42	Up
novel-m0208-5p	-1.66415	2.91619e-07	Down
miR845	6.14587	9.02072e-122	Up
novel-m0636-5p	3.24743	0.000286418	Up
novel-m0093-5p	2.13505	1.21189e-07	Up
novel-m0544-5p	1.00861	7.48464e-06	Up
novel-m0820-3p	1.14977	0.000280695	Up
miR444b.1	-1.07822	0.0326498	Down
novel-m0685-3p	2.57318	0.0184568	Up
novel-m0560-3p	5.1803	1.36823e-11	Up
novel-m0126-3p	3.16335	0.00912075	Up
novel-m0054-3p	1.63217	9.10454e-08	Up
novel-m0743-5p	-2.48291	0.0169504	Down
miR827b	2.44782	1.68903e-21	Up
miR9863a-3p	-5.37038	5.30858e-07	Down
miR7505b	-2.73296	0.0317745	Down
novel-m0090-5p	-2.67327	0.00135684	Down
miR3630-3p	1.91764	0.00446986	Up
novel-m0744-5p	-3.57155	0.0033967	Down
novel-m0159-5p	-1.05294	0.011827	Down
novel-m0721-3p	3.72076	1.33612e-09	Up
novel-m0432-3p	2.45197	1.23244e-24	Up
novel-m0508-3p	1.35288	3.41969e-07	Up
novel-m0518-5p	2.59741	0.0382188	Up
novel-m0384-3p	-1.30119	0.00731561	Down
miR4388	2.56612	0.0435419	Up
novel-m0139-3p	2.38356	0.0112728	Up
novel-m0746-5p	-2.48291	0.0169504	Down
miR4416a	-14.4576	1.08804e-83	Down
miR10532	9.95846	1.04444e-31	Up
novel-m0324-5p	1.28724	1.16107e-08	Up
novel-m0774-5p	2.96704	0.0158504	Up
novel-m0457-5p	4.40636	4.95412e-06	Up
novel-m0366-5p	3.05798	0.000238823	Up
novel-m0273-5p	-1.00804	0.0292577	Down
novel-m0478-5p	-1.30395	1.42415e-09	Down
novel-m0168-5p	3.36774	1.99386e-07	Up
novel-m0516-5p	3.33723	2.99211e-60	Up
novel-m0689-5p	-2.12707	0.00882089	Down
novel-m0726-3p	2.74901	2.27293e-25	Up
novel-m0254-3p	-1.42741	0.000667858	Down
miR4349-3p	5.08515	2.41748e-06	Up
novel-m0484-3p	1.28027	0.00149593	Up
miR395a	-2.03751	7.61397e-11	Down
miR3627	-3.58153	6.07606e-08	Down
novel-m0187-5p	4.83691	1.14916e-07	Up
miR5791	-2.73563	0.0315986	Down
novel-m0174-3p	1.23438	4.89033e-13	Up
miR7526l-5p	2.68062	0.0352366	Up
novel-m0087-5p	-3.84359	0.000765026	Down
novel-m0742-5p	-2.32271	0.0387089	Down
miR12142	-1.10116	6.00177e-11	Down
miR11149a-3p	2.71301	0.0330987	Up
novel-m0332-5p	3.07239	0.0121584	Up
novel-m0476-5p	3.2453	0.00772614	Up
miR8038a-3p	2.71041	0.0332154	Up
novel-m0133-5p	-2.05367	1.1053e-05	Down
novel-m0053-5p	1.78547	0.047792	Up
novel-m0645-5p	-2.60331	1.89651e-07	Down
novel-m0687-5p	-2.61358	0.0368485	Down
novel-m0452-3p	5.79501	1.24203e-06	Up
novel-m0320-5p	1.41866	7.08377e-06	Up
novel-m0046-3p	3.35624	0.000210428	Up
novel-m0150-5p	4.83691	1.14916e-07	Up
miR3509-3p	-2.67585	0.0355221	Down
novel-m0325-3p	1.39351	2.87035e-12	Up
novel-m0665-5p	-1.84704	0.00171885	Down
novel-m0006-5p	-1.14631	0.0066503	Down
miR6160	-2.70192	0.0337563	Down
novel-m0377-3p	1.19297	0.000123272	Up
miR529h	8.91165	1.83802e-21	Up
novel-m0677-5p	2.5296	8.0521e-12	Up
novel-m0808-5p	1.30988	0.0122413	Up
miR2878-3p	2.70014	0.03393	Up
miR1023a-5p	6.87844	1.96446e-12	Up
miR477-5p	-1.23437	4.73821e-06	Down
novel-m0221-3p	1.25588	1.31828e-05	Up
novel-m0252-3p	2.06364	6.98699e-10	Up
miR477-3p	-2.37286	1.99131e-37	Down
novel-m0235-3p	-1.04703	0.00734439	Down
novel-m0453-5p	1.57317	3.13822e-06	Up
novel-m0132-5p	-2.05367	1.1053e-05	Down
miR5770a	-1.32309	1.69354e-24	Down
novel-m0208-3p	-4.06552	4.03888e-14	Down
novel-m0188-5p	4.83691	1.14916e-07	Up
novel-m0045-3p	2.74901	2.27293e-25	Up
novel-m0140-3p	2.38356	0.0112728	Up
miR7722-3p	1.05658	2.10308e-09	Up
novel-m0265-5p	-1.00804	0.0292577	Down
novel-m0052-5p	2.50752	4.43419e-07	Up
novel-m0748-5p	-2.5181	0.00646946	Down
miR11109-5p	-2.73892	0.0314678	Down
miR11076-5p	7.45097	6.72658e-15	Up
novel-m0184-5p	1.57096	6.83611e-06	Up
novel-m0120-3p	1.26075	5.56102e-05	Up
miR9752	2.73165	0.0319207	Up
novel-m0370-5p	2.59741	0.0382188	Up
novel-m0188-3p	2.38356	0.0112728	Up
novel-m0068-5p	2.09888	4.16504e-23	Up
novel-m0091-5p	-2.67327	0.00135684	Down
novel-m0810-5p	2.61252	0.000808906	Up
novel-m0151-3p	-2.61358	0.0368485	Down
novel-m0383-3p	3.60862	3.59038e-18	Up
novel-m0140-5p	4.76457	2.67955e-07	Up
miR528-5p	-1.49269	0.0249641	Down
novel-m0692-3p	2.38045	5.221e-08	Up
novel-m0674-5p	4.06949	0.000489834	Up
novel-m0683-3p	1.42376	6.01854e-13	Up
novel-m0532-5p	1.96538	1.84206e-06	Up
novel-m0711-3p	1.94241	2.58076e-30	Up
novel-m0766-3p	1.7046	1.21907e-06	Up
miR398b	-1.33368	0.019127	Down
miR6171	8.07555	1.24115e-18	Up
novel-m0426-5p	-1.30853	8.73194e-10	Down
novel-m0163-5p	4.58972	1.09954e-28	Up
novel-m0615-5p	-2.66981	0.03224	Down
miR1120c-5p	-2.72215	0.0324869	Down
miR5255	1.59049	0.0199924	Up
novel-m0169-5p	3.36774	1.99386e-07	Up
miR4414a-5p	1.57078	5.89096e-08	Up
novel-m0714-3p	-3.13029	9.92902e-05	Down
novel-m0204-3p	2.38356	0.0112728	Up
miR4416b	8.89318	1.38341e-23	Up
miR11307	-5.75442	4.94796e-08	Down
novel-m0096-5p	2.52564	1.01262e-28	Up
novel-m0286-5p	1.21074	3.18446e-05	Up
novel-m0745-5p	-2.29961	0.0277758	Down
miR11091-3p	2.64411	0.0376709	Up
novel-m0558-5p	1.38459	0.00980679	Up
miR5786	-2.72911	0.0320486	Down
miR6135e.2-5p	8.19351	2.49438e-19	Up
miR5304-3p	-2.66141	0.0364661	Down
miR7757-5p	-1.20809	0.02724	Down
novel-m0235-5p	-3.85207	0.0009419	Down
novel-m0363-5p	-1.7718	0.00242464	Down
novel-m0291-3p	-2.66981	0.03224	Down
novel-m0089-5p	-3.42596	0.00412606	Down
novel-m0609-5p	2.07849	9.0523e-16	Up
novel-m0693-5p	2.13505	1.21189e-07	Up
novel-m0165-5p	-1.34186	0.0398501	Down
miR8645	8.41724	2.01941e-20	Up
novel-m0462-5p	2.71224	0.00091337	Up
miR8669	2.718	0.0327091	Up
novel-m0093-3p	2.38045	5.221e-08	Up
novel-m0358-5p	1.41654	8.29095e-11	Up
miR5377b	2.69316	0.0343787	Up
novel-m0001-5p	-3.05194	2.5725e-07	Down
novel-m0204-5p	4.76457	2.67955e-07	Up
novel-m0173-5p	1.54491	0.0193045	Up
novel-m0340-3p	2.0047	0.0369822	Up
novel-m0454-5p	3.00484	2.28784e-14	Up
miR4412-5p	-1.04953	0.000487165	Down
novel-m0657-5p	-1.00804	0.0292577	Down
miR7711-5p.1	-6.107	2.19815e-09	Down
novel-m0364-5p	-1.7718	0.00242464	Down
novel-m0281-3p	2.74901	2.27293e-25	Up
novel-m0738-3p	-1.24733	0.00463396	Down
novel-m0086-5p	-4.59079	0.000159062	Down
novel-m0376-5p	1.29243	0.00431373	Up
novel-m0719-5p	2.59741	0.0382188	Up
novel-m0778-3p	-3.46468	2.04946e-06	Down
novel-m0077-5p	-1.71091	0.0390834	Down
novel-m0810-3p	1.3805	0.0124286	Up
novel-m0293-5p	-4.55491	2.84967e-18	Down
novel-m0783-5p	2.33928	0.0358896	Up
novel-m0713-5p	-4.60505	7.89351e-05	Down
miR3267	8.35004	1.6419e-18	Up
miR6450a	1.33621	1.89523e-07	Up
novel-m0250-3p	3.51413	0.000254177	Up
novel-m0452-5p	1.14442	2.60019e-06	Up
novel-m0407-3p	2.81571	0.0230776	Up
miR11111-3p	2.71124	0.0332247	Up
novel-m0385-5p	-7.82325	4.94914e-17	Down
miR6300	1.36389	0.000371812	Up
miR1862f	-2.71653	0.0328232	Down
novel-m0448-3p	1.83739	0.0123974	Up
miR7698-5p	-2.56144	0.0440519	Down
miR168a-3p	1.12334	2.5809e-06	Up
novel-m0618-3p	1.27961	0.0426152	Up
novel-m0223-3p	1.23467	5.58094e-06	Up
novel-m0112-3p	-1.30508	0.0034292	Down
novel-m0302-5p	2.79979	3.72289e-14	Up
novel-m0764-5p	3.37866	1.11582e-09	Up
miR4415a-3p	-1.50123	0.00770751	Down
novel-m0395-5p	-1.30853	8.73194e-10	Down
novel-m0696-3p	2.11545	1.11904e-26	Up
miR1428e-5p	-2.67806	0.0354021	Down
novel-m0415-5p	1.82262	2.36589e-33	Up
novel-m0775-3p	3.14073	0.0103379	Up
novel-m0773-5p	2.15783	0.00925095	Up
miR393a-3p	-1.06798	0.00198238	Down
novel-m0083-3p	-1.19898	0.000690725	Down
novel-m0251-5p	2.6285	0.000895623	Up
miR5501	2.52227	0.047113	Up
novel-m0699-3p	1.36638	0.0355039	Up
novel-m0299-3p	3.51413	0.000254177	Up
novel-m0586-3p	-3.45262	6.05333e-07	Down
novel-m0809-5p	1.30988	0.0122413	Up
miR9723	-2.57782	0.0426002	Down
miR5568f-3p	1.09843	2.96751e-13	Up
novel-m0439-5p	3.02364	5.94686e-07	Up
novel-m0128-3p	2.77925	0.000768055	Up
miR398a-3p	-2.34013	8.69093e-19	Down
novel-m0430-3p	2.67377	0.0160725	Up
novel-m0567-5p	-1.14377	0.0243583	Down
novel-m0485-5p	1.13163	1.66769e-07	Up
miR394a-3p	1.44641	3.412e-05	Up
miR5243	2.63683	0.0381941	Up
novel-m0187-3p	2.38356	0.0112728	Up
novel-m0693-3p	2.38045	5.221e-08	Up
HAE0-vs HAE48
miRNA_name	log2FoldChange(HAE48/HAE0)	Pvalue	Up/Down-Regulation
miR6297a	-1.00254	3.20564e-17	Down
novel-m0104-3p	2.2811	0.025719	Up
miR9484	1.22415	1.85316e-09	Up
novel-m0717-3p	2.47438	0.0147435	Up
novel-m0296-5p	1.17167	0.04315	Up
novel-m0685-5p	3.62863	5.81921e-10	Up
novel-m0646-3p	2.28244	0.0256157	Up
miR5225-5p	7.61662	3.48173e-21	Up
miR5037a	-1.70473	1.78444e-08	Down
novel-m0779-3p	-2.58313	1.17218e-05	Down
miR4415b-5p	2.10879	4.67327e-07	Up
novel-m0451-5p	1.79358	7.47905e-09	Up
novel-m0692-5p	1.99602	2.63027e-06	Up
novel-m0129-5p	2.19475	0.0103051	Up
miR171b-3p	1.10525	7.74095e-20	Up
novel-m0469-3p	1.52448	2.66403e-19	Up
novel-m0619-3p	3.94293	1.05912e-07	Up
novel-m0212-5p	2.0695	0.044112	Up
novel-m0065-5p	2.60862	1.94282e-40	Up
miR2086-3p	1.63249	9.08285e-06	Up
miR11097a-5p	-1.05686	1.86269e-17	Down
miR162a-5p	1.83047	0.000236287	Up
novel-m0031-5p	1.91073	0.0265293	Up
novel-m0297-5p	-1.42759	0.0289689	Down
novel-m0715-3p	-2.93696	7.44515e-05	Down
novel-m0003-3p	-2.31471	0.0237006	Down
novel-m0075-5p	2.37327	0.000299959	Up
novel-m0485-3p	1.90324	1.85107e-07	Up
miR1057	7.07768	1.08152e-19	Up
novel-m0409-3p	1.55007	0.0114812	Up
miR12167	-2.07	0.0426685	Down
novel-m0213-5p	2.13396	0.0375529	Up
miR11143-3p	4.44925	1.05175e-06	Up
novel-m0677-3p	1.54236	2.18612e-15	Up
novel-m0716-3p	-3.30915	2.28046e-07	Down
novel-m0581-3p	1.02113	3.30054e-10	Up
novel-m0253-3p	-1.20565	0.00522817	Down
novel-m0819-5p	-1.46657	0.00135941	Down
miR2111c	-1.02321	0.00346947	Down
novel-m0467-5p	-2.61086	0.000202683	Down
novel-m0278-5p	2.09211	0.0250946	Up
novel-m0717-5p	-2.09027	0.0420568	Down
novel-m0614-5p	-1.19808	0.013114	Down
novel-m0604-5p	-2.56934	0.0114756	Down
novel-m0139-5p	4.93741	2.7717e-10	Up
novel-m0150-3p	3.24347	6.53038e-05	Up
novel-m0564-3p	2.39012	1.1026e-09	Up
novel-m0311-3p	-2.46504	0.0155773	Down
novel-m0650-3p	2.17599	1.10669e-21	Up
novel-m0636-5p	3.29578	3.94437e-07	Up
novel-m0093-5p	1.99602	2.63027e-06	Up
novel-m0276-5p	1.26974	0.0451583	Up
novel-m0820-3p	1.28678	1.54324e-06	Up
novel-m0685-3p	3.05964	0.000483242	Up
novel-m0560-3p	4.35411	7.44853e-10	Up
novel-m0126-3p	2.57624	0.0108692	Up
novel-m0054-3p	1.45804	6.52533e-08	Up
novel-m0782-3p	2.47533	0.0146928	Up
novel-m0743-5p	-1.88695	0.0433954	Down
miR4414a-3p	1.01286	0.0282987	Up
novel-m0121-5p	1.17167	0.04315	Up
miR827b	1.36343	7.25735e-07	Up
miR7505b	-2.01752	0.0474188	Down
novel-m0002-5p	-1.64191	0.0350121	Down
novel-m0079-5p	1.24731	0.000168913	Up
novel-m0090-5p	-4.55173	5.2832e-07	Down
miR3630-3p	1.71701	0.00941618	Up
novel-m0744-5p	-1.88682	0.0464414	Down
novel-m0159-5p	-1.14209	0.00703711	Down
novel-m0721-3p	3.9516	1.39281e-11	Up
novel-m0432-3p	2.47466	8.6039e-12	Up
novel-m0384-3p	-2.64718	1.75698e-05	Down
novel-m0139-3p	3.24347	6.53038e-05	Up
novel-m0746-5p	-1.88695	0.0433954	Down
novel-m0688-3p	1.13077	1.17589e-05	Up
novel-m0324-5p	1.15032	3.16694e-08	Up
novel-m0284-3p	-1.85385	0.0186615	Down
novel-m0457-5p	4.54202	3.51792e-08	Up
novel-m0366-5p	3.39991	6.75544e-07	Up
novel-m0087-3p	-2.43328	0.000806832	Down
novel-m0730-3p	-1.03925	1.31327e-19	Down
novel-m0168-5p	3.6002	6.89548e-11	Up
novel-m0516-5p	3.07526	1.13888e-19	Up
novel-m0689-5p	-3.21727	4.6958e-09	Down
novel-m0726-3p	2.80753	4.80919e-14	Up
novel-m0254-3p	-1.20565	0.00522817	Down
novel-m0484-3p	1.90324	1.85107e-07	Up
miR3627	-2.5822	4.8994e-05	Down
novel-m0187-5p	4.93741	2.7717e-10	Up
miR11576	-2.06698	0.0430429	Down
novel-m0087-5p	-3.30573	0.00085678	Down
novel-m0742-5p	-2.81025	0.00541472	Down
miR12142	-1.30465	8.13263e-119	Down
novel-m0155-5p	-1.11098	2.47812e-07	Down
novel-m0476-5p	2.91141	0.00394078	Up
novel-m0582-3p	-2.46155	0.0157578	Down
novel-m0773-3p	2.10052	0.0243608	Up
novel-m0133-5p	-1.81446	3.1064e-09	Down
novel-m0791-5p	-1.50148	0.000691025	Down
novel-m0602-3p	-3.12951	0.000110037	Down
novel-m0645-5p	-1.8437	7.26796e-05	Down
novel-m0435-5p	2.84804	0.00425921	Up
miR6456	1.58664	0.00486024	Up
novel-m0452-3p	3.92657	0.000111879	Up
novel-m0320-5p	1.45382	0.00275407	Up
novel-m0046-3p	2.33407	0.0045757	Up
miR170-5p	1.18846	1.0559e-12	Up
novel-m0150-5p	4.93741	2.7717e-10	Up
novel-m0325-3p	1.21537	1.14523e-08	Up
novel-m0666-5p	1.94142	0.00683241	Up
novel-m0665-5p	-1.65573	0.0012965	Down
novel-m0006-5p	-2.52375	5.5381e-06	Down
novel-m0569-3p	1.63075	0.0209474	Up
miR4995	-1.32069	0.000330218	Down
miR529h	8.94817	6.91185e-32	Up
novel-m0157-3p	2.29258	0.0132404	Up
novel-m0297-3p	-1.12214	6.15714e-15	Down
novel-m0677-5p	2.86533	3.4773e-35	Up
novel-m0808-5p	1.1884	0.00193084	Up
miR390a-3p	-1.21426	0.000101618	Down
novel-m0729-5p	1.11149	0.0191258	Up
miR477-5p	-1.10465	0.000739811	Down
novel-m0221-3p	1.48409	7.29859e-07	Up
novel-m0252-3p	1.9044	3.74873e-09	Up
novel-m0145-5p	1.80685	0.0381176	Up
novel-m0762-3p	2.91444	0.00131802	Up
miR6463	1.0707	0.0439528	Up
miR477-3p	-2.73066	5.17694e-56	Down
novel-m0130-3p	2.24591	0.0288853	Up
novel-m0235-3p	-1.25529	8.03208e-08	Down
novel-m0453-5p	1.84463	0.000554392	Up
novel-m0154-5p	-1.11098	2.47812e-07	Down
novel-m0132-5p	-1.80925	3.12632e-09	Down
novel-m0695-3p	1.58245	0.023688	Up
miR5770a	-1.46764	3.46589e-09	Down
novel-m0208-3p	-3.06837	8.46165e-16	Down
novel-m0188-5p	4.93741	2.7717e-10	Up
novel-m0045-3p	2.80753	4.80919e-14	Up
novel-m0140-3p	3.24347	6.53038e-05	Up
novel-m0821-3p	2.21877	0.0307824	Up
novel-m0118-3p	-1.44619	1.1471e-18	Down
novel-m0054-5p	1.40227	2.40888e-06	Up
novel-m0052-5p	2.49764	4.58161e-10	Up
novel-m0577-5p	1.82265	0.00106137	Up
novel-m0249-5p	2.27726	0.0260171	Up
novel-m0748-5p	-3.64745	0.000187941	Down
miR169b-5p	-1.03824	2.70772e-20	Down
novel-m0184-5p	1.8551	9.9558e-09	Up
novel-m0188-3p	3.24347	6.53038e-05	Up
novel-m0068-5p	2.4482	2.03087e-28	Up
novel-m0091-5p	-4.55173	5.2832e-07	Down
novel-m0810-5p	2.1885	0.00260308	Up
novel-m0207-3p	1.57554	0.0253255	Up
novel-m0383-3p	3.34085	1.65195e-47	Up
novel-m0140-5p	4.93741	2.7717e-10	Up
novel-m0692-3p	2.15834	3.65309e-06	Up
novel-m0674-5p	3.52726	0.000244431	Up
novel-m0683-3p	1.34249	1.37608e-18	Up
novel-m0532-5p	1.81237	3.98462e-05	Up
novel-m0711-3p	2.00246	9.31111e-12	Up
novel-m0766-3p	1.32765	0.00369458	Up
miR398b	-1.53614	0.00197221	Down
novel-m0275-5p	1.26974	0.0451583	Up
novel-m0163-5p	4.9343	8.06939e-43	Up
novel-m0615-5p	-2.31511	0.0236709	Down
miR2199	1.04911	6.05321e-10	Up
novel-m0169-5p	3.6002	6.89548e-11	Up
miR4414a-5p	1.5238	1.38698e-06	Up
novel-m0714-3p	-2.93696	7.44515e-05	Down
novel-m0204-3p	3.24347	6.53038e-05	Up
miR11307	-5.30497	1.70238e-09	Down
novel-m0096-5p	2.68598	1.14499e-12	Up
novel-m0286-5p	1.47226	6.08703e-29	Up
novel-m0558-5p	1.09498	0.0312232	Up
miR8750	7.47749	8.89524e-23	Up
novel-m0363-5p	-1.59841	3.21635e-05	Down
novel-m0089-5p	-3.05991	0.00196798	Down
novel-m0609-5p	2.49685	3.97196e-52	Up
novel-m0693-5p	1.99602	2.63027e-06	Up
novel-m0746-3p	2.05301	0.0439232	Up
novel-m0462-5p	2.13366	0.00698404	Up
novel-m0733-5p	-1.35415	0.00025714	Down
novel-m0093-3p	2.15939	3.56823e-06	Up
novel-m0745-3p	2.05301	0.0439232	Up
novel-m0358-5p	1.242	5.41908e-11	Up
novel-m0728-5p	1.45917	0.00298947	Up
novel-m0001-5p	-2.63123	7.27735e-06	Down
novel-m0526-5p	-1.36266	0.012889	Down
novel-m0672-3p	-1.02139	0.000278842	Down
novel-m0204-5p	4.93741	2.7717e-10	Up
novel-m0220-3p	2.26358	0.0152676	Up
novel-m0161-3p	-1.06635	0.0233834	Down
miR3509-5p	7.96931	9.60855e-27	Up
novel-m0454-5p	2.97981	1.14829e-08	Up
novel-m0364-5p	-1.59841	3.21635e-05	Down
novel-m0281-3p	2.80753	4.80919e-14	Up
novel-m0738-3p	-1.48488	3.76382e-05	Down
novel-m0086-5p	-3.38589	0.000836239	Down
novel-m0743-3p	2.05301	0.0439232	Up
novel-m0376-5p	1.83247	0.000480753	Up
novel-m0089-3p	-1.76254	0.0182551	Down
novel-m0778-3p	-2.58313	1.17218e-05	Down
novel-m0077-5p	-2.24435	0.00171374	Down
novel-m0293-5p	-4.10599	1.68304e-12	Down
novel-m0783-5p	2.55122	0.00636874	Up
novel-m0713-5p	-2.90316	0.00343914	Down
miR3267	7.53911	1.42295e-20	Up
miR6450a	1.08309	4.62758e-07	Up
novel-m0250-3p	3.46118	1.85005e-05	Up
novel-m0452-5p	1.11556	1.95056e-06	Up
novel-m0744-3p	2.05301	0.0439232	Up
novel-m0134-5p	1.74246	0.042032	Up
novel-m0755-3p	-1.10612	0.00037886	Down
novel-m0223-3p	1.46548	1.88424e-07	Up
miR169a-3p	-1.02226	1.66458e-11	Down
novel-m0112-3p	-1.38208	0.000806613	Down
novel-m0302-5p	2.85939	2.85179e-11	Up
novel-m0764-5p	2.53558	6.15272e-07	Up
novel-m0696-3p	2.17599	1.10669e-21	Up
novel-m0415-5p	2.37471	5.96799e-125	Up
novel-m0775-3p	3.36626	0.000549213	Up
novel-m0773-5p	1.99707	0.00994981	Up
novel-m0103-3p	-1.49438	3.88253e-18	Down
miR5559-5p	-1.64222	0.00698845	Down
novel-m0251-5p	3.01386	1.74575e-06	Up
novel-m0699-3p	1.85204	0.000475855	Up
novel-m0299-3p	3.46118	1.85005e-05	Up
novel-m0586-3p	-1.56876	0.00188452	Down
novel-m0809-5p	1.1884	0.00193084	Up
novel-m0439-5p	2.60143	3.31239e-07	Up
novel-m0128-3p	2.68601	3.56364e-05	Up
novel-m0747-3p	2.05301	0.0439232	Up
miR398a-3p	-2.31277	4.84278e-18	Down
novel-m0430-3p	2.45803	0.00715468	Up
novel-m0567-5p	-1.01935	0.0210268	Down
novel-m0187-3p	3.24347	6.53038e-05	Up
novel-m0693-3p	2.15834	3.65309e-06	Up
HAE0-vs HAE72
miR6297a	-1.1002	2.69817e-12	Down
novel-m0289-3p	4.039	0.000289774	Up
novel-m0807-5p	-1.15603	0.00584035	Down
miR9484	1.00669	6.54323e-06	Up
novel-m0717-3p	2.61448	0.0307538	Up
novel-m0097-3p	-3.15371	0.0102988	Down
miR904a	-2.55262	0.0378758	Down
novel-m0685-5p	2.98556	5.21746e-05	Up
miR5225-5p	7.14593	6.68467e-14	Up
novel-m0057-5p	-3.03799	4.80854e-05	Down
novel-m0285-3p	-1.95662	0.014142	Down
miR5037a	-2.878	4.531e-19	Down
novel-m0779-3p	-3.09305	2.81043e-05	Down
miR4415b-5p	4.92547	1.82059e-34	Up
novel-m0451-5p	1.97702	5.99019e-17	Up
miR5282	2.51191	0.0408064	Up
novel-m0646-5p	1.85284	0.016976	Up
miR397b-3p	11.5145	5.76495e-50	Up
novel-m0177-5p	1.40453	0.0292148	Up
novel-m0469-3p	1.60204	2.20361e-17	Up
novel-m0619-3p	2.64209	0.0028689	Up
novel-m0668-3p	2.56663	0.0370125	Up
novel-m0065-5p	1.48886	3.86031e-06	Up
miR2086-3p	1.1567	0.0264212	Up
miR162a-5p	2.26302	1.90952e-06	Up
novel-m0297-5p	4.72861	3.58721e-18	Up
novel-m0715-3p	-3.94809	4.63575e-08	Down
novel-m0078-5p	-1.73947	4.8598e-16	Down
novel-m0003-3p	-2.5628	0.0339904	Down
miR8565a	-2.51377	0.040796	Down
miR5051	2.5568	0.0377412	Up
novel-m0485-3p	1.83059	1.65765e-06	Up
novel-m0678-3p	2.58681	0.0355586	Up
novel-m0412-5p	-1.62821	5.83574e-07	Down
miR3633a-3p	2.61739	0.033366	Up
miR1507c-3p	-3.78012	8.93814e-59	Down
novel-m0680-3p	2.56663	0.0370125	Up
novel-m0677-3p	2.03289	5.80533e-19	Up
novel-m0716-3p	-4.01656	1.43633e-07	Down
novel-m0639-5p	-1.3031	1.20089e-05	Down
novel-m0581-3p	1.04399	4.89635e-10	Up
novel-m0253-3p	-1.98625	0.000226083	Down
novel-m0206-3p	1.79478	0.00969209	Up
novel-m0819-5p	-1.49622	0.00174737	Down
novel-m0467-5p	-2.90106	0.000228827	Down
novel-m0462-3p	1.67483	0.0120825	Up
novel-m0614-5p	-1.51737	0.00748523	Down
novel-m0139-5p	3.61157	0.000308778	Up
novel-m0150-3p	2.18705	0.0177783	Up
novel-m0564-3p	1.94833	2.6023e-06	Up
novel-m0650-3p	1.52121	2.8552e-13	Up
novel-m0208-5p	-2.27969	2.28588e-08	Down
novel-m0492-3p	2.01796	0.00913561	Up
novel-m0164-5p	2.64607	0.00282664	Up
novel-m0636-5p	2.21055	0.0109533	Up
miR482a-3p	-1.27468	5.77656e-08	Down
novel-m0820-3p	1.01896	0.00738721	Up
novel-m0560-3p	2.39665	0.0133433	Up
novel-m0126-3p	2.87306	0.0159347	Up
novel-m0054-3p	1.20114	0.000121401	Up
novel-m0782-3p	2.44038	0.0449219	Up
novel-m0735-3p	1.06066	0.0139788	Up
miR7505b	-2.58858	0.0354325	Down
novel-m0002-5p	-1.94317	0.025129	Down
novel-m0079-5p	1.45805	1.94407e-05	Up
miR3630-3p	1.63052	0.0203172	Up
novel-m0159-5p	-2.33253	1.06138e-05	Down
novel-m0230-5p	3.17119	0.00683042	Up
miR3699	-2.41682	0.0487006	Down
novel-m0721-3p	3.08534	1.15531e-07	Up
novel-m0432-3p	2.52346	3.20622e-29	Up
novel-m0508-3p	1.13038	0.0011845	Up
novel-m0611-3p	1.24137	0.00531007	Up
novel-m0764-3p	2.0188	9.56132e-08	Up
miR408-3p	3.16347	3.65273e-26	Up
novel-m0139-3p	2.18705	0.0177783	Up
miR5289a	-2.50186	0.0416693	Down
miR397a	2.99949	1.70638e-250	Up
novel-m0324-5p	1.27612	3.89171e-09	Up
novel-m0159-3p	-2.22827	0.0182295	Down
miR396a-3p	1.65862	7.81711e-06	Up
novel-m0457-5p	3.21021	0.00125435	Up
novel-m0366-5p	2.61398	0.00333385	Up
novel-m0087-3p	-3.44248	1.18415e-05	Down
novel-m0730-3p	-1.32249	3.80375e-10	Down
novel-m0478-5p	-1.73947	4.8598e-16	Down
novel-m0168-5p	2.75647	0.000151173	Up
novel-m0516-5p	2.05906	7.9515e-09	Up
novel-m0689-5p	-4.15335	2.8808e-08	Down
novel-m0726-3p	2.45956	2.90221e-14	Up
novel-m0254-3p	-1.98625	0.000226083	Down
novel-m0484-3p	1.83059	1.65765e-06	Up
novel-m0806-5p	-1.15603	0.00584035	Down
miR3627	-3.68653	4.8169e-08	Down
novel-m0131-3p	-1.21067	0.00071584	Down
novel-m0187-5p	3.61157	0.000308778	Up
miR11576	-2.58566	0.0355923	Down
novel-m0174-3p	1.17873	2.5537e-05	Up
novel-m0697-3p	2.58681	0.0355586	Up
miR7526l-5p	2.6056	0.0341132	Up
novel-m0742-5p	-3.09794	0.00902383	Down
miR12142	-1.50155	5.68314e-44	Down
miR858	2.21047	0.00139673	Up
novel-m0106-5p	-3.1782	0.00493602	Down
miR11149a-3p	7.26278	3.80364e-13	Up
miR167c-3p	2.38838	0.0327004	Up
novel-m0155-5p	-1.43934	7.02875e-10	Down
miR390a-5p	-1.39148	0.0442004	Down
novel-m0147-5p	-2.39577	0.00860071	Down
novel-m0582-3p	-2.71959	0.0236124	Down
novel-m0398-3p	1.08453	0.0393403	Up
miR8038a-3p	8.099	6.60831e-20	Up
novel-m0724-5p	-1.18576	0.00535468	Down
novel-m0791-5p	-1.58519	0.000911864	Down
miR8155	1.36969	1.02995e-08	Up
miR1511-3p	1.1252	2.0953e-24	Up
novel-m0166-5p	-1.1246	0.000650543	Down
miR11484	-2.57572	0.0362983	Down
novel-m0193-5p	-1.17775	0.00116751	Down
novel-m0320-5p	1.05389	0.0197152	Up
novel-m0046-3p	2.72817	0.00451741	Up
novel-m0150-5p	3.61157	0.000308778	Up
novel-m0109-5p	-3.1782	0.00493602	Down
miR3509-3p	-2.51294	0.0408043	Down
novel-m0325-3p	1.26764	2.86874e-10	Up
miR6116-3p	2.65725	0.0306656	Up
novel-m0665-5p	-2.19596	0.00975102	Down
novel-m0006-5p	-2.22383	0.00253483	Down
novel-m0377-3p	1.78228	4.44949e-11	Up
miR529h	8.96914	3.3413e-24	Up
novel-m0071-3p	2.55603	0.0377914	Up
miR5260	-9.50103	4.69953e-26	Down
novel-m0576-5p	-3.15133	0.00508191	Down
novel-m0297-3p	1.84023	2.56543e-35	Up
miR8668	-8.07154	8.45443e-20	Down
novel-m0447-5p	-1.35949	6.05833e-07	Down
novel-m0416-3p	-1.15325	6.14774e-05	Down
novel-m0677-5p	2.66063	2.06909e-30	Up
miR390a-3p	-1.82753	1.30266e-06	Down
miR1023a-5p	2.52316	0.0399776	Up
miR1869	2.61908	0.0333235	Up
miR477-5p	-1.78495	5.26389e-07	Down
novel-m0252-3p	1.95252	4.42319e-11	Up
novel-m0762-3p	2.80356	0.0075426	Up
miR477-3p	-3.23898	6.30105e-40	Down
novel-m0235-3p	-1.51578	0.000252441	Down
miR1535a	-1.62958	3.80124e-08	Down
novel-m0154-5p	-1.43934	7.02875e-10	Down
novel-m0208-3p	-4.52218	5.04159e-15	Down
novel-m0188-5p	3.61157	0.000308778	Up
novel-m0045-3p	2.45956	2.90221e-14	Up
miR6145d	-5.75278	1.2543e-08	Down
novel-m0140-3p	2.18705	0.0177783	Up
miR7722-3p	1.09741	0.0052958	Up
novel-m0118-3p	-1.32284	2.59338e-09	Down
miR9760	2.5183	0.040302	Up
miR3440b-5p	-12.0514	5.19203e-56	Down
novel-m0052-5p	2.73827	2.03134e-09	Up
novel-m0748-5p	-2.73959	0.00511121	Down
miR1511	1.13073	1.07782e-23	Up
miR11109-5p	-2.56943	0.0366937	Down
novel-m0727-3p	-1.18113	3.17905e-05	Down
novel-m0160-3p	-1.91765	0.000119798	Down
novel-m0184-5p	1.16281	0.00907086	Up
novel-m0188-3p	2.18705	0.0177783	Up
novel-m0679-3p	2.56663	0.0370125	Up
novel-m0068-5p	2.46973	9.75732e-33	Up
novel-m0810-5p	2.86297	6.85968e-05	Up
novel-m0151-3p	-2.51347	0.0382793	Down
novel-m0383-3p	2.43555	9.01784e-07	Up
novel-m0140-5p	3.61157	0.000308778	Up
miR528-5p	-1.34777	0.0387678	Down
novel-m0674-5p	2.83065	0.0180036	Up
novel-m0683-3p	1.13329	2.30745e-32	Up
novel-m0532-5p	1.68292	0.000688574	Up
novel-m0711-3p	1.66322	0.00318504	Up
novel-m0766-3p	1.5852	0.00327082	Up
miR398b	2.73518	2.35233e-08	Up
miR6171	7.72359	1.61867e-17	Up
novel-m0644-3p	2.58681	0.0355586	Up
novel-m0690-5p	-2.09046	0.0105733	Down
miR9779	-7.90107	1.90604e-18	Down
novel-m0426-5p	-1.74874	2.17682e-16	Down
novel-m0163-5p	4.69609	1.2141e-17	Up
miR5255	1.58213	0.0281754	Up
miR2199	1.74504	2.19727e-10	Up
novel-m0169-5p	2.75647	0.000151173	Up
novel-m0550-3p	-1.1776	0.0248536	Down
novel-m0714-3p	-3.94809	4.63575e-08	Down
novel-m0204-3p	2.18705	0.0177783	Up
miR4416b	2.58319	0.0355825	Up
miR11307	-5.59336	5.30609e-08	Down
novel-m0096-5p	1.65295	0.000259657	Up
novel-m0286-5p	1.3567	8.76258e-12	Up
miR9749	-7.31072	2.20849e-15	Down
miR8020	2.60331	0.0343687	Up
novel-m0558-5p	1.43566	0.0032373	Up
miR5786	-2.54697	0.0382034	Down
novel-m0235-5p	-2.30689	0.0115265	Down
novel-m0363-5p	-2.30102	6.87158e-07	Down
novel-m0291-3p	-2.56273	0.0339998	Down
novel-m0609-5p	2.33681	3.1627e-46	Up
novel-m0165-5p	3.18085	3.36419e-13	Up
miR8645	8.69955	6.34155e-24	Up
novel-m0433-3p	-1.09258	4.69454e-05	Down
novel-m0462-5p	3.04749	8.03536e-05	Up
novel-m0070-5p	2.56583	0.0370783	Up
novel-m0733-5p	-1.57992	0.000337518	Down
novel-m0728-5p	1.44507	0.00724272	Up
novel-m0001-5p	-4.47032	1.31116e-10	Down
miR7122-5p	-2.51777	0.0405147	Down
novel-m0526-5p	3.81632	3.26491e-12	Up
miR5502	6.46856	1.51557e-11	Up
novel-m0672-3p	-1.03601	2.51621e-11	Down
novel-m0204-5p	3.61157	0.000308778	Up
novel-m0173-5p	2.09584	0.000676184	Up
novel-m0161-3p	-2.73047	1.01818e-08	Down
miR11431a	-9.39487	5.96183e-29	Down
miR3509-5p	8.34399	2.15911e-21	Up
novel-m0454-5p	2.47473	3.69136e-06	Up
novel-m0158-5p	2.3834	1.20636e-06	Up
novel-m0495-5p	-1.1238	1.1233e-06	Down
novel-m0364-5p	-2.30102	6.87158e-07	Down
novel-m0281-3p	2.45956	2.90221e-14	Up
novel-m0738-3p	-1.0312	0.00513304	Down
miR11409g	-2.59116	0.0352301	Down
novel-m0089-3p	-1.79309	0.0212791	Down
novel-m0778-3p	-3.09305	2.81043e-05	Down
novel-m0077-5p	-4.9311	1.40493e-08	Down
miR1023e-3p	-2.49938	0.0418019	Down
novel-m0810-3p	1.67483	0.0120825	Up
novel-m0293-5p	-1.14923	0.0320293	Down
miR776	-2.56098	0.0373795	Down
novel-m0713-5p	-3.92518	0.000673138	Down
novel-m0452-5p	1.07273	0.000970072	Up
novel-m0407-3p	2.66765	0.0268734	Up
novel-m0385-5p	1.92128	1.03778e-21	Up
miR408-5p	3.26766	0.00532171	Up
novel-m0643-3p	2.56663	0.0370125	Up
novel-m0156-3p	-1.22867	3.83092e-12	Down
novel-m0270-3p	2.66765	0.0268734	Up
novel-m0448-3p	1.71768	0.0178892	Up
novel-m0618-3p	1.61259	0.0357711	Up
novel-m0112-3p	-2.60822	4.89295e-06	Down
novel-m0710-5p	2.44031	0.0449423	Up
miR479a	-1.98195	2.45219e-07	Down
novel-m0764-5p	4.01387	2.45851e-08	Up
novel-m0653-3p	-1.05125	0.000144497	Down
novel-m0395-5p	-1.74874	2.17682e-16	Down
novel-m0082-5p	1.73804	0.0201629	Up
novel-m0696-3p	1.52121	2.8552e-13	Up
miR1428e-5p	-2.52203	0.0401749	Down
novel-m0021-3p	-2.11496	0.0457097	Down
novel-m0063-5p	1.18227	0.00784836	Up
novel-m0415-5p	2.6385	1.73416e-159	Up
miR946d	-8.97257	6.14267e-26	Down
novel-m0083-3p	-1.48013	6.97604e-05	Down
novel-m0103-3p	-1.38256	5.09091e-09	Down
miR6191	-2.51109	0.0409329	Down
novel-m0251-5p	1.86354	0.0136925	Up
novel-m0699-3p	1.6005	0.0116308	Up
novel-m0681-5p	2.86582	0.0198559	Up
miR160a-5p	-1.62512	0.0193264	Down
novel-m0586-3p	-1.17805	0.0210292	Down
novel-m0439-5p	2.14827	0.00348455	Up
novel-m0305-5p	1.17191	7.37638e-05	Up
miR11049	2.56154	0.0372458	Up
miR398a-3p	2.39157	2.61241e-51	Up
novel-m0430-3p	2.7281	0.00981805	Up
novel-m0187-3p	2.18705	0.0177783	Up
HAE12-vs HAE36
novel-m0097-3p	-8.34656	3.24047e-71	Down
novel-m0715-3p	1.80805	0.000706808	Up
novel-m0075-5p	1.08704	0.0256793	Up
miR1507c-3p	2.26943	0.000519299	Up
novel-m0677-3p	1.30015	7.12486e-10	Up
miR1166.2	14.9795	0	Up
miR828a	9.24508	1.1392e-87	Up
novel-m0208-5p	-1.0113	9.39041e-06	Down
novel-m0636-5p	1.56445	0.00691381	Up
novel-m0820-3p	1.00217	0.00308768	Up
novel-m0560-3p	1.39505	5.88633e-06	Up
novel-m0721-3p	1.25741	2.06819e-05	Up
novel-m0432-3p	1.17719	7.60615e-09	Up
novel-m0098-5p	-1.06143	0.000667919	Down
novel-m0726-3p	1.2648	2.32009e-05	Up
miR395a	-1.89592	7.27525e-06	Down
novel-m0739-3p	-1.48128	0.0208801	Down
novel-m0147-5p	-1.36524	0.0271109	Down
novel-m0503-3p	-1.26492	0.0427164	Down
novel-m0452-3p	1.57092	0.0121164	Up
miR11464a	4.97215	6.78078e-19	Up
novel-m0216-3p	1.29413	9.34033e-09	Up
miR1023a-5p	5.04453	4.49753e-19	Up
novel-m0252-3p	2.24218	1.00314e-09	Up
novel-m0635-5p	1.10983	0.0321503	Up
novel-m0235-3p	-1.09707	0.0018767	Down
novel-m0453-5p	1.5405	1.65034e-07	Up
miR156f-3p	-11.6744	8.41975e-170	Down
novel-m0045-3p	1.2648	2.32009e-05	Up
miR156a-3p	10.4435	1.44464e-89	Up
novel-m0788-3p	9.05591	4.52527e-111	Up
miR11076-5p	5.49769	7.72505e-23	Up
novel-m0160-3p	-1.2128	3.94315e-06	Down
novel-m0810-5p	1.26685	0.0231581	Up
novel-m0692-3p	1.28319	0.00902528	Up
novel-m0701-5p	1.10983	0.0321503	Up
miR9773	-1.05122	0.00016412	Down
novel-m0714-3p	1.80805	0.000706808	Up
miR4416b	7.1041	7.96196e-46	Up
miR5304-3p	-7.00034	1.56248e-44	Down
novel-m0235-5p	-1.67237	0.00995782	Down
novel-m0462-5p	1.32941	0.0187636	Up
novel-m0093-3p	1.28319	0.00902528	Up
novel-m0001-5p	-1.96244	3.75968e-08	Down
novel-m0526-5p	1.05848	0.0051962	Up
novel-m0454-5p	1.1534	0.00237076	Up
miR4412-5p	-1.52635	0.00278147	Down
miR7711-5p.1	-4.49403	1.05375e-14	Down
novel-m0281-3p	1.2648	2.32009e-05	Up
novel-m0077-5p	1.43255	0.0144828	Up
novel-m0501-3p	8.17676	8.53083e-56	Up
novel-m0618-3p	1.24897	0.00842022	Up
novel-m0480-3p	1.53122	0.0164772	Up
miR479a	-1.03447	1.36839e-08	Down
novel-m0764-5p	1.90869	1.96085e-05	Up
novel-m0787-3p	9.05591	4.52527e-111	Up
miR4416c-5p	-7.09883	2.62716e-46	Down
novel-m0251-5p	1.52144	0.0149993	Up
novel-m0586-3p	-1.2634	0.0376499	Down
novel-m0693-3p	1.28319	0.00902528	Up
HAE36-vs HAE48
miR7783-3p	-1.18705	0.00839841	Down
novel-m0685-5p	1.17453	0.000822155	Up
miR162a-5p	-1.15092	0.000372544	Down
novel-m0716-3p	1.1099	0.0274842	Up
miR845	-5.76299	8.30085e-139	Down
miR827b	-1.07335	1.62426e-08	Down
novel-m0090-5p	-1.12563	0.0199286	Down
miR3699	-6.44378	6.22257e-59	Down
novel-m0384-3p	-1.03283	0.0322168	Down
novel-m0087-3p	-1.31503	0.00650436	Down
miR4349-3p	-2.78685	1.9648e-08	Down
novel-m0818-5p	-1.00724	0.0422664	Down
novel-m0668-5p	1.04841	0.0330353	Up
miR11416	-1.01626	3.07728e-08	Down
novel-m0006-5p	-1.04024	0.0290369	Down
miR4995	-1.58997	1.78126e-08	Down
novel-m0157-3p	1.05188	0.031553	Up
novel-m0120-3p	-1.0432	0.00119963	Down
novel-m0643-5p	1.04841	0.0330353	Up
novel-m0091-5p	-1.12563	0.0199286	Down
miR1120c-5p	4.56637	2.75999e-24	Up
novel-m0220-3p	1.20031	0.0117933	Up
novel-m0679-5p	1.04841	0.0330353	Up
novel-m0586-3p	1.15097	0.0207132	Up
miR6173	-1.2378	6.43328e-05	Down
HAE48-vs HAE72
novel-m0807-5p	-1.38625	0.000241445	Down
novel-m0097-3p	-3.16204	0.0402413	Down
miR5225-5p	-1.22969	0.0173344	Down
miR5037a	-1.02657	7.09752e-06	Down
miR6478	1.32676	1.33496e-06	Up
miR4415b-5p	2.99556	1.05213e-35	Up
novel-m0692-5p	-1.24447	1.41267e-06	Down
miR7731-3p	3.61434	0.0184525	Up
miR165a-5p	-3.38641	0.0277594	Down
novel-m0646-5p	2.00782	0.0132154	Up
miR397b-3p	12.3875	2.60671e-39	Up
novel-m0619-3p	-1.47628	0.0022884	Down
novel-m0668-3p	3.61912	0.0169627	Up
miR11036	3.03866	0.0489699	Up
novel-m0297-5p	6.66201	2.05828e-89	Up
novel-m0075-5p	-1.19547	0.022732	Down
miR5051	3.50945	0.0204898	Up
novel-m0678-3p	3.62093	0.0167669	Up
miR1057	-7.87685	2.51057e-12	Down
miR1507c-3p	-4.23597	0.00114309	Down
novel-m0680-3p	3.61912	0.0169627	Up
miR11143-3p	-5.267	4.6357e-05	Down
miR3625-5p	-3.63461	0.0175639	Down
miR2111c	1.17017	0.00632068	Up
novel-m0462-3p	1.28625	0.016252	Up
miR1166.2	-1.24003	8.88194e-10	Down
novel-m0645-3p	3.58931	0.0192439	Up
novel-m0139-5p	-1.5159	0.00391579	Down
novel-m0150-3p	-1.30484	0.0488201	Down
miR5139a	3.49383	0.0229936	Up
novel-m0208-5p	-1.29242	0.000376754	Down
novel-m0164-5p	3.72026	0.000659878	Up
novel-m0093-5p	-1.24447	1.41267e-06	Down
novel-m0685-3p	-4.48207	0.000919389	Down
novel-m0560-3p	-2.03945	8.98563e-06	Down
novel-m0743-5p	3.12982	0.000296486	Up
miR4414a-3p	-1.64256	0.000175929	Down
miR8557	-3.58912	0.0191055	Down
miR8039	-3.57123	0.0192953	Down
novel-m0090-5p	4.37487	0.00023148	Up
novel-m0159-5p	-1.07853	0.00615589	Down
novel-m0230-5p	2.08194	0.0467347	Up
novel-m0764-3p	1.47983	0.000360667	Up
novel-m0384-3p	3.21949	1.01923e-05	Up
miR1508b	-3.56242	0.0196462	Down
miR408-3p	3.66836	2.81936e-26	Up
novel-m0139-3p	-1.30484	0.0488201	Down
novel-m0746-5p	3.12982	0.000296486	Up
miR10532	-3.4847	0.0233468	Down
miR397a	3.98278	0	Up
novel-m0734-5p	-2.26248	0.0336812	Down
miR396a-3p	1.09993	1.01352e-21	Up
novel-m0457-5p	-1.76158	0.00172674	Down
miR3440b-3p	3.78375	0.0132653	Up
miR395e-5p	3.55787	0.0204495	Up
novel-m0428-5p	-3.01073	0.0416705	Down
novel-m0806-5p	-1.38625	0.000241445	Down
novel-m0187-5p	-1.5159	0.00391579	Down
miR5079a	3.79248	0.0126516	Up
novel-m0697-3p	3.62093	0.0167669	Up
miR7526l-5p	3.86696	0.0110315	Up
novel-m0087-5p	3.18784	0.00400673	Up
miR2873c	-3.66127	0.0167175	Down
miR858	3.26355	1.18189e-06	Up
novel-m0106-5p	-2.77125	0.0198609	Down
novel-m0802-5p	2.50367	0.0441984	Up
novel-m0301-5p	1.66249	0.0257573	Up
novel-m0824-5p	-3.1636	0.0308984	Down
novel-m0473-3p	3.12002	0.0351721	Up
novel-m0398-3p	1.99793	0.00171812	Up
miR7807a-5p	3.87879	0.0108671	Up
novel-m0773-3p	-3.56813	0.012482	Down
novel-m0720-3p	-3.01034	0.0416143	Down
novel-m0133-5p	2.44913	2.6508e-17	Up
novel-m0450-3p	-1.3676	4.66046e-11	Down
miR6456	-1.52979	0.0249487	Down
novel-m0452-3p	-7.75738	4.8973e-09	Down
novel-m0150-5p	-1.5159	0.00391579	Down
novel-m0109-5p	-2.77125	0.0198609	Down
miR6116-3p	3.58515	0.017268	Up
miR4995	1.86298	1.3402e-05	Up
novel-m0157-3p	-2.54261	0.0311584	Down
novel-m0071-3p	3.6169	0.0170985	Up
miR5260	-3.50844	0.0223665	Down
novel-m0576-5p	-2.77125	0.0198609	Down
novel-m0297-3p	3.12436	2.2124e-159	Up
miR5253	-3.35994	0.0290493	Down
novel-m0040-3p	-3.6548	0.0102341	Down
miR1535a	-1.81626	2.4679e-05	Down
novel-m0132-5p	2.44343	2.89137e-17	Up
miR11580	3.84764	0.0115837	Up
miR5770a	1.99197	9.17925e-12	Up
novel-m0208-3p	-1.4094	0.0379286	Down
novel-m0647-3p	3.59469	0.0190531	Up
novel-m0188-5p	-1.5159	0.00391579	Down
miR6145d	-5.54569	1.27661e-05	Down
novel-m0140-3p	-1.30484	0.0488201	Down
novel-m0172-3p	1.34422	0.0412418	Up
novel-m0577-5p	-2.20666	0.000906721	Down
miR7520	-3.48302	0.0234184	Down
novel-m0160-3p	-1.27582	0.0137665	Down
novel-m0188-3p	-1.30484	0.0488201	Down
novel-m0679-3p	3.61912	0.0169627	Up
novel-m0091-5p	4.37487	0.00023148	Up
novel-m0140-5p	-1.5159	0.00391579	Down
novel-m0692-3p	-2.13294	3.80651e-17	Down
miR6023	3.80832	0.012136	Up
miR398b	4.5842	2.5494e-65	Up
novel-m0580-5p	-3.3225	0.0219211	Down
novel-m0644-3p	3.62093	0.0167669	Up
miR9779	-3.65709	0.0169261	Down
miR7532a	1.1827	0.00533921	Up
novel-m0615-5p	3.0075	0.0466081	Up
novel-m0550-3p	-1.6687	0.00081416	Down
miR4414a-5p	-1.44304	2.6389e-06	Down
novel-m0204-3p	-1.30484	0.0488201	Down
novel-m0461-5p	1.11828	0.0199877	Up
miR9749	-7.44577	1.82822e-10	Down
miR8750	-8.27217	5.72235e-14	Down
novel-m0089-5p	3.01313	0.0460495	Up
novel-m0693-5p	-1.24447	1.41267e-06	Down
novel-m0165-5p	3.86653	2.91915e-22	Up
novel-m0070-5p	3.59092	0.0177716	Up
novel-m0093-3p	-2.13399	3.1341e-17	Down
novel-m0001-5p	-1.76187	0.0243289	Down
miR7122-5p	-3.50625	0.0215492	Down
novel-m0526-5p	5.58884	7.93987e-91	Up
miR5502	7.2896	2.73511e-10	Up
novel-m0204-5p	-1.5159	0.00391579	Down
novel-m0173-5p	1.83448	0.000373038	Up
novel-m0161-3p	-1.5207	8.72271e-05	Down
miR7503	8.44605	1.19245e-14	Up
miR4992	-3.63923	0.0173128	Down
novel-m0086-5p	4.10609	0.000813911	Up
miR11409g	-3.3428	0.0282722	Down
novel-m0077-5p	-2.94172	2.55218e-05	Down
novel-m0810-3p	1.28625	0.016252	Up
novel-m0293-5p	3.23534	5.83028e-06	Up
novel-m0783-5p	-2.2724	0.0313909	Down
miR776	-3.48081	0.0226326	Down
miR3267	-8.63751	1.4454e-14	Down
novel-m0250-3p	-1.5044	0.0235174	Down
miR11111-3p	-3.48784	0.0220541	Down
miR408-5p	3.69196	1.88251e-83	Up
miR6290	1.24796	0.0329448	Up
novel-m0643-3p	3.61912	0.0169627	Up
miR3511-5p	3.54419	0.0209914	Up
novel-m0033-5p	-2.17061	0.0310677	Down
miR5795	-3.42675	0.0247405	Down
miR160a-3p	3.37607	0.0282704	Up
novel-m0302-5p	-1.81306	1.63472e-06	Down
miR479a	-1.51558	4.65565e-08	Down
novel-m0764-5p	1.80361	0.010475	Up
novel-m0427-5p	-3.01073	0.0416705	Down
miR4415a-3p	1.90798	0.00011333	Up
novel-m0082-5p	1.37344	0.0123837	Up
miR946d	-8.90541	1.06475e-16	Down
novel-m0775-3p	-1.94343	0.0442954	Down
novel-m0773-5p	-1.18351	0.00824839	Down
miR5559-5p	1.52866	0.0390872	Up
novel-m0251-5p	-1.11685	0.0283877	Down
novel-m0299-3p	-1.5044	0.0235174	Down
novel-m0681-5p	3.66555	0.0167112	Up
novel-m0449-3p	-1.3676	4.66046e-11	Down
novel-m0128-3p	-1.72814	0.00300703	Down
miR11049	3.77179	0.0131892	Up
miR398a-3p	4.85805	2.86756e-79	Up
miR5243	-3.59549	0.0185852	Down
novel-m0187-3p	-1.30484	0.0488201	Down
novel-m0693-3p	-2.13294	3.80651e-17	Down
