# Supplementary material for: Transcriptome Profiling Reveals Role of MicroRNAs and Their Targeted Genes during Adventitious Root Formation in Dark-Pretreated Micro-Shoot Cuttings of Tetraploid Robinia pseudoacacia L
Source: Genes (Basel). 2022 Feb 27;13(3):441. doi: 10.3390/genes13030441 (PMC8950900; doi:10.3390/genes13030441)
Supplement: Supplementary file 1 [file genes-13-00441-s001.zip › Table S6.xlsx]

## Sheet: TableS1
Table S6. Primers used for qRT-PCR assay
Gene ID	Forward primer	Reverse Primer
gene13686	AGGTGCATGCTCGAGTGAAA	AGAGCAACCTCATTGTCGCA
gene19436	GTGACCCAGTGGATGTTGCT	TGGGGACTTGTTCCTCCTCA
gene15254	TGTTCGGATCACGGGGATTG	GGAGCAAAAACAGGCACACC
gene15549	ATGCTGAGTCTTGTGCAGGT	GCTTCTGGGTTGCTTTTCCG
gene16116	CAGTTCGTCAAGCAGCAAGG	CTCTCGTGGTCTTGATGCCC
gene34995	ATGATTCTGAAAGCGTGGCG	AGGGGCTATTTGACCCTTCTC
gene30969	ACTCCGCTAGCCGTAAGAAC	GCTGTTTTGCGTCATGGCTT
gene587	GGGAAGCATGGTGACGGTAA	GCAACATTCTCTGTGGGGGA
gene25748	CGAATGCGAGGATTTCGCTG	TAGCTGACCAATCCGAACCG
gene21632	AGGCATCACTGCATCACAGG	CACCACTTCCACATCAGCCT
gene36418	GGCTCTTCCGCGAGTTATGA	GCGATGGTGTTCTGGTGAGA
gene9499	ATTGTTCAGTGCCCCCTGTC	TCTCATTCTCAAGGGCACGC
Actin	TTGCCTTGGATTATGAACA	GATGGCTGGAACAGAACTT
Table S6. Primers miRNA
ID	Forward primer
miR6135e.2-5p	GAATTGACTAATGGAAACTGACAT
miR398b	TGTGTTCTCAGGTCGCCCCTG
miR946d	AAGCCTTCTGCCATCCACAAC
miR4416c-5p	CGGGTGAGAGAAACACGTATC
novel-m0778-3p	TGGCAGGCATCCTTGGCTGGT
novel-m0560-3p	ACTCGTGATATGTGCTGCAG
novel-m0068-5p	ATGGTATCAGGTCCTGCTTCA
novel-m0650-3p	GATCTTGCACGCAAAATGATG
miR398a-3p	TATGTTCTCAGGTCACCCCTG
miR477-3p	TGAAGTTCTTAGGGAGAGTGG
